# Supplementary material for: The causal relationship between immune cell traits and schizophrenia: a Mendelian randomization analysis
Source: Front Immunol. 2024 Sep 27;15:1452214. doi: 10.3389/fimmu.2024.1452214 (PMC11466782; doi:10.3389/fimmu.2024.1452214)
Supplement: Supplementary file 1 [file Table1.xlsx]

## Sheet: tsmr_cell731_SZ_table
Exposure	Outcome	N_IV	P_IV	b (se)	OR [95%CI]	Q_P	I2	Egger_intercept	P_pleiotropy	P	FDR	trait	class
GCST90001391	SZ	18	1e-05	0.001 (0.021)	1.00 [0.96-1.04]	3.67e-05	0.663	0.002	0.858	0.979	0.998	IgD+ B cell %B cell	lymphocyte count
GCST90001392	SZ	30	1e-05	-0.013 (0.010)	0.99 [0.97-1.01]	0.343	0.079	0.002	0.562	0.182	0.962	IgD+ CD38+ B cell Absolute Count	lymphocyte count
GCST90001393	SZ	15	1e-05	0.013 (0.030)	1.01 [0.95-1.08]	0.000972	0.613	0.011	0.268	0.661	0.989	IgD+ CD38dim B cell %B cell	lymphocyte count
GCST90001394	SZ	25	1e-05	-0.007 (0.008)	0.99 [0.98-1.01]	0.065	0.319	0.007	0.127	0.395	0.989	IgD+ CD38dim B cell Absolute Count	lymphocyte count
GCST90001395	SZ	19	1e-05	-0.009 (0.020)	0.99 [0.95-1.03]	0.074	0.34	-0.011	0.112	0.66	0.989	IgD+ CD38- B cell %B cell	lymphocyte count
GCST90001396	SZ	18	1e-05	-0.019 (0.023)	0.98 [0.94-1.03]	0.025	0.436	-0.004	0.712	0.417	0.989	IgD+ CD38- B cell Absolute Count	lymphocyte count
GCST90001397	SZ	32	1e-05	0.019 (0.012)	1.02 [0.99-1.04]	0.014	0.39	0.007	0.144	0.122	0.886	Unswitched memory B cell %B cell	lymphocyte count
GCST90001398	SZ	18	1e-05	0.014 (0.029)	1.01 [0.96-1.07]	0.000189	0.628	-0.002	0.872	0.635	0.989	Unswitched memory B cell Absolute Count	lymphocyte count
GCST90001399	SZ	16	1e-05	-0.038 (0.026)	0.96 [0.92-1.01]	8.44e-05	0.665	0.006	0.601	0.14	0.903	IgD- CD27- B cell %B cell	lymphocyte count
GCST90001400	SZ	17	1e-05	-0.011 (0.010)	0.99 [0.97-1.01]	0.068	0.363	-0.003	0.509	0.309	0.989	IgD+ B cell Absolute Count	lymphocyte count
GCST90001401	SZ	23	1e-05	-0.017 (0.026)	0.98 [0.93-1.04]	6.43e-08	0.712	0.021	0.101	0.527	0.989	IgD- CD27- B cell Absolute Count	lymphocyte count
GCST90001402	SZ	13	1e-05	-0.009 (0.017)	0.99 [0.96-1.03]	0.117	0.331	-0.004	0.575	0.61	0.989	Switched memory B cell %B cell	lymphocyte count
GCST90001403	SZ	20	1e-05	-0.000 (0.017)	1.00 [0.97-1.03]	0.251	0.163	0.004	0.503	0.996	0.998	Switched memory B cell Absolute Count	lymphocyte count
GCST90001404	SZ	25	1e-05	0.004 (0.011)	1.00 [0.98-1.03]	0.298	0.115	-0.004	0.355	0.698	0.989	Plasma Blast-Plasma Cell %B cell	lymphocyte count
GCST90001405	SZ	21	1e-05	0.007 (0.010)	1.01 [0.99-1.03]	0.589	-0.113	-0.002	0.65	0.436	0.989	Plasma Blast-Plasma Cell Absolute Count	lymphocyte count
GCST90001406	SZ	27	1e-05	0.020 (0.017)	1.02 [0.99-1.05]	0.000366	0.547	0.012	0.054	0.228	0.989	Memory B cell %B cell	lymphocyte count
GCST90001407	SZ	14	1e-05	-0.002 (0.016)	1.00 [0.97-1.03]	0.077	0.375	-0.008	0.168	0.886	0.992	Memory B cell Absolute Count	lymphocyte count
GCST90001408	SZ	28	1e-05	-0.003 (0.014)	1.00 [0.97-1.02]	0.000188	0.558	-0.011	0.03	0.844	0.989	Naive-mature B cell %B cell	lymphocyte count
GCST90001409	SZ	22	1e-05	-0.010 (0.013)	0.99 [0.97-1.01]	0.012	0.451	0.007	0.189	0.415	0.989	Naive-mature B cell Absolute Count	lymphocyte count
GCST90001410	SZ	17	1e-05	-0.038 (0.028)	0.96 [0.91-1.02]	0.000262	0.629	0.015	0.161	0.167	0.955	IgD- CD38+ B cell %B cell	lymphocyte count
GCST90001411	SZ	21	1e-05	0.033 (0.037)	1.03 [0.96-1.11]	5.8e-10	0.764	0.001	0.973	0.379	0.989	IgD+ CD24+ B cell %B cell	lymphocyte count
GCST90001412	SZ	21	1e-05	-0.022 (0.017)	0.98 [0.95-1.01]	0.587	-0.111	-0.006	0.499	0.199	0.989	IgD+ CD24+ B cell Absolute Count	lymphocyte count
GCST90001413	SZ	17	1e-05	-0.010 (0.011)	0.99 [0.97-1.01]	0.077	0.35	0	0.976	0.391	0.989	IgD- CD24- B cell %B cell	lymphocyte count
GCST90001414	SZ	16	1e-05	-0.013 (0.023)	0.99 [0.94-1.03]	0.012	0.498	-0.001	0.954	0.574	0.989	IgD- CD24- B cell Absolute Count	lymphocyte count
GCST90001415	SZ	19	1e-05	-0.005 (0.011)	1.00 [0.97-1.02]	0.793	-0.387	-0.009	0.081	0.666	0.989	IgD+ CD24- B cell %B cell	lymphocyte count
GCST90001416	SZ	23	1e-05	-0.013 (0.009)	0.99 [0.97-1.01]	0.02	0.416	-0.003	0.587	0.162	0.955	IgD+ CD24- B cell Absolute Count	lymphocyte count
GCST90001417	SZ	26	1e-05	0.021 (0.012)	1.02 [1.00-1.05]	0.251	0.147	0.002	0.709	0.096	0.872	CD24+ CD27+ B cell %B cell	lymphocyte count
GCST90001418	SZ	21	1e-05	-0.001 (0.012)	1.00 [0.98-1.02]	0.741	-0.282	-0.005	0.269	0.951	0.993	CD24+ CD27+ B cell Absolute Count	lymphocyte count
GCST90001419	SZ	18	1e-05	-0.002 (0.019)	1.00 [0.96-1.04]	0.01	0.49	0	0.949	0.926	0.992	CD20- B cell %B cell	lymphocyte count
GCST90001420	SZ	21	1e-05	-0.014 (0.010)	0.99 [0.97-1.01]	0.214	0.19	-0.001	0.878	0.182	0.962	IgD- CD38+ B cell Absolute Count	lymphocyte count
GCST90001421	SZ	23	1e-05	-0.029 (0.018)	0.97 [0.94-1.01]	0.00666	0.473	-0.005	0.313	0.096	0.872	CD20- B cell Absolute Count	lymphocyte count
GCST90001422	SZ	22	1e-05	0.015 (0.029)	1.01 [0.96-1.07]	1.35e-06	0.683	-0.003	0.753	0.614	0.989	CD20- CD38- B cell %B cell	lymphocyte count
GCST90001423	SZ	16	1e-05	-0.018 (0.035)	0.98 [0.92-1.05]	2.8e-05	0.686	0.002	0.88	0.61	0.989	CD20- CD38- B cell Absolute Count	lymphocyte count
GCST90001424	SZ	16	1e-05	-0.006 (0.016)	0.99 [0.96-1.03]	0.00157	0.587	0	0.975	0.72	0.989	IgD+ B cell %Lymphocyte	lymphocyte count
GCST90001425	SZ	29	1e-05	-0.020 (0.009)	0.98 [0.96-1.00]	0.331	0.088	-0.003	0.411	0.025	0.625	IgD- CD38+ B cell %lymphocyte	lymphocyte count
GCST90001426	SZ	24	1e-05	-0.011 (0.010)	0.99 [0.97-1.01]	0.863	-0.454	-0.002	0.604	0.273	0.989	IgD- CD38dim B cell %lymphocyte	lymphocyte count
GCST90001427	SZ	28	1e-05	-0.009 (0.021)	0.99 [0.95-1.03]	3.66e-05	0.593	-0.003	0.64	0.656	0.989	IgD- CD38- B cell %lymphocyte	lymphocyte count
GCST90001428	SZ	25	1e-05	0.005 (0.010)	1.01 [0.99-1.02]	0.022	0.397	0.011	0.024	0.598	0.989	IgD- CD38dim B cell %B cell	lymphocyte count
GCST90001429	SZ	26	1e-05	0.003 (0.012)	1.00 [0.98-1.03]	0.394	0.048	-0.004	0.326	0.766	0.989	IgD+ CD38+ B cell %lymphocyte	lymphocyte count
GCST90001430	SZ	31	1e-05	0.004 (0.014)	1.00 [0.98-1.03]	7.83e-05	0.562	0.006	0.249	0.757	0.989	IgD+ CD38dim B cell %lymphocyte	lymphocyte count
GCST90001431	SZ	20	1e-05	-0.008 (0.015)	0.99 [0.96-1.02]	0.051	0.367	0.003	0.607	0.582	0.989	IgD+ CD38- B cell %lymphocyte	lymphocyte count
GCST90001432	SZ	22	1e-05	0.011 (0.022)	1.01 [0.97-1.06]	0.00205	0.527	-0.011	0.276	0.624	0.989	Unswitched memory B cell %lymphocyte	lymphocyte count
GCST90001433	SZ	15	1e-05	-0.022 (0.029)	0.98 [0.93-1.04]	6.55e-05	0.68	0.021	0.159	0.454	0.989	IgD- CD27- B cell %lymphocyte	lymphocyte count
GCST90001434	SZ	16	1e-05	0.018 (0.024)	1.02 [0.97-1.07]	0.00635	0.532	-0.016	0.074	0.45	0.989	Switched memory B cell %lymphocyte	lymphocyte count
GCST90001435	SZ	18	1e-05	0.001 (0.008)	1.00 [0.99-1.02]	0.728	-0.295	-0.004	0.288	0.855	0.989	Plasma Blast-Plasma Cell %lymphocyte	lymphocyte count
GCST90001436	SZ	26	1e-05	-0.002 (0.014)	1.00 [0.97-1.03]	0.000842	0.53	-0.01	0.043	0.874	0.991	Memory B cell %lymphocyte	lymphocyte count
GCST90001437	SZ	22	1e-05	0.018 (0.017)	1.02 [0.98-1.05]	0.333	0.095	-0.004	0.603	0.304	0.989	Naive-mature B cell %lymphocyte	lymphocyte count
GCST90001438	SZ	18	1e-05	0.024 (0.017)	1.02 [0.99-1.06]	0.667	-0.214	-0.009	0.151	0.161	0.955	IgD- CD38dim B cell Absolute Count	lymphocyte count
GCST90001439	SZ	13	1e-05	-0.036 (0.030)	0.96 [0.91-1.02]	0.018	0.506	-0.015	0.321	0.229	0.989	IgD+ CD24+ B cell %lymphocyte	lymphocyte count
GCST90001440	SZ	21	1e-05	0.008 (0.015)	1.01 [0.98-1.04]	0.077	0.324	0.007	0.143	0.592	0.989	IgD- CD24- B cell %lymphocyte	lymphocyte count
GCST90001441	SZ	23	1e-05	-0.004 (0.022)	1.00 [0.95-1.04]	0.00807	0.464	0.011	0.241	0.856	0.989	IgD+ CD24- B cell %lymphocyte	lymphocyte count
GCST90001442	SZ	22	1e-05	-0.005 (0.011)	1.00 [0.97-1.02]	0.071	0.326	-0.009	0.038	0.664	0.989	CD24+ CD27+ B cell %lymphocyte	lymphocyte count
GCST90001443	SZ	19	1e-05	-0.026 (0.013)	0.97 [0.95-1.00]	0.279	0.143	-0.003	0.558	0.048	0.847	CD20- B cell %lymphocyte	lymphocyte count
GCST90001444	SZ	22	1e-05	-0.015 (0.028)	0.98 [0.93-1.04]	3.02e-05	0.635	-0.009	0.4	0.588	0.989	CD20- CD38- B cell %lymphocyte	lymphocyte count
GCST90001445	SZ	12	1e-05	-0.046 (0.029)	0.95 [0.90-1.01]	0.00597	0.581	-0.026	0.017	0.106	0.881	IgD- CD38- B cell %B cell	lymphocyte count
GCST90001446	SZ	11	1e-05	-0.049 (0.027)	0.95 [0.90-1.00]	0.016	0.541	-0.021	0.094	0.073	0.847	IgD- CD38- B cell Absolute Count	lymphocyte count
GCST90001447	SZ	23	1e-05	0.013 (0.011)	1.01 [0.99-1.04]	0.213	0.183	0.005	0.391	0.266	0.989	IgD+ CD38+ B cell %B cell	lymphocyte count
GCST90001448	SZ	15	1e-05	0.017 (0.015)	1.02 [0.99-1.05]	0.423	0.025	0	0.954	0.28	0.989	CD11c+ monocyte Absolute Count	leukocyte count
GCST90001449	SZ	20	1e-05	0.060 (0.015)	1.06 [1.03-1.09]	0.188	0.215	-0.003	0.649	4.63e-05	0.027	CD11c+ monocyte %monocyte	leukocyte count
GCST90001450	SZ	18	1e-05	0.011 (0.015)	1.01 [0.98-1.04]	0.045	0.393	0.001	0.868	0.484	0.989	CD62L- monocyte Absolute Count	leukocyte count
GCST90001451	SZ	23	1e-05	0.028 (0.016)	1.03 [1.00-1.06]	0.011	0.45	-0.004	0.677	0.073	0.847	CD62L- monocyte %monocyte	leukocyte count
GCST90001452	SZ	22	1e-05	0.028 (0.011)	1.03 [1.01-1.05]	0.641	-0.158	0.001	0.818	0.0085	0.444	CD11c+ CD62L- monocyte Absolute Count	leukocyte count
GCST90001453	SZ	19	1e-05	0.060 (0.015)	1.06 [1.03-1.09]	0.491	-0.03	-0.002	0.835	7.52e-05	0.027	CD11c+ CD62L- monocyte %monocyte	leukocyte count
GCST90001454	SZ	17	1e-05	0.020 (0.018)	1.02 [0.99-1.06]	0.483	-0.027	0.006	0.391	0.253	0.989	CD62L- HLA DR++ monocyte Absolute Count	leukocyte count
GCST90001455	SZ	13	1e-05	-0.003 (0.030)	1.00 [0.94-1.06]	0.000821	0.641	0.021	0.121	0.931	0.992	CD62L- HLA DR++ monocyte %monocyte	leukocyte count
GCST90001456	SZ	16	1e-05	0.022 (0.016)	1.02 [0.99-1.06]	0.626	-0.182	-0.004	0.571	0.188	0.969	CD11c+ HLA DR++ monocyte Absolute Count	leukocyte count
GCST90001457	SZ	17	1e-05	0.013 (0.011)	1.01 [0.99-1.03]	0.11	0.309	0.005	0.305	0.255	0.989	CD11c+ HLA DR++ monocyte %monocyte	leukocyte count
GCST90001458	SZ	22	1e-05	-0.004 (0.009)	1.00 [0.98-1.01]	0.607	-0.125	0.006	0.18	0.669	0.989	Myeloid Dendritic Cell Absolute Count	leukocyte count
GCST90001459	SZ	27	1e-05	0.004 (0.011)	1.00 [0.98-1.03]	0.576	-0.083	-0.002	0.728	0.701	0.989	Myeloid Dendritic Cell %Dendritic Cell	leukocyte count
GCST90001460	SZ	27	1e-05	-0.015 (0.008)	0.99 [0.97-1.00]	0.6	-0.103	-0.003	0.457	0.055	0.847	Plasmacytoid Dendritic Cell Absolute Count	leukocyte count
GCST90001461	SZ	20	1e-05	0.010 (0.013)	1.01 [0.98-1.04]	0.829	-0.442	-0.007	0.204	0.436	0.989	Dendritic Cell Absolute Count	leukocyte count
GCST90001462	SZ	15	1e-05	0.009 (0.012)	1.01 [0.99-1.03]	0.272	0.162	0.012	0.045	0.455	0.989	CD62L- Dendritic Cell Absolute Count	leukocyte count
GCST90001463	SZ	24	1e-05	-0.007 (0.008)	0.99 [0.98-1.01]	0.00428	0.486	0	0.938	0.368	0.989	CD62L- Dendritic Cell %Dendritic Cell	leukocyte count
GCST90001464	SZ	19	1e-05	0.008 (0.012)	1.01 [0.99-1.03]	0.192	0.216	-0.007	0.245	0.501	0.989	CD86+ myeloid Dendritic Cell Absolute Count	leukocyte count
GCST90001465	SZ	20	1e-05	-0.001 (0.009)	1.00 [0.98-1.02]	0.209	0.198	-0.005	0.412	0.945	0.993	CD86+ myeloid Dendritic Cell %Dendritic Cell	leukocyte count
GCST90001466	SZ	18	1e-05	0.018 (0.019)	1.02 [0.98-1.06]	0.078	0.341	-0.007	0.371	0.329	0.989	CD86+ plasmacytoid Dendritic Cell Absolute Count	leukocyte count
GCST90001467	SZ	23	1e-05	-0.029 (0.017)	0.97 [0.94-1.00]	0.062	0.334	-0.002	0.772	0.088	0.872	CD86+ plasmacytoid Dendritic Cell %Dendritic Cell	leukocyte count
GCST90001468	SZ	16	1e-05	0.023 (0.012)	1.02 [1.00-1.05]	0.914	-0.821	0.001	0.874	0.062	0.847	CD62L- myeloid Dendritic Cell Absolute Count	leukocyte count
GCST90001469	SZ	23	1e-05	-0.008 (0.009)	0.99 [0.97-1.01]	0.213	0.184	0.001	0.908	0.415	0.989	CD62L- myeloid Dendritic Cell %Dendritic Cell	leukocyte count
GCST90001470	SZ	22	1e-05	-0.000 (0.014)	1.00 [0.97-1.03]	0.186	0.209	-0.004	0.459	0.988	0.998	CD62L- plasmacytoid Dendritic Cell Absolute Count	leukocyte count
GCST90001471	SZ	16	1e-05	0.020 (0.013)	1.02 [1.00-1.05]	0.676	-0.246	-0.005	0.379	0.11	0.881	CD62L- plasmacytoid Dendritic Cell %Dendritic Cell	leukocyte count
GCST90001472	SZ	18	1e-05	0.015 (0.012)	1.02 [0.99-1.04]	0.13	0.28	-0.002	0.724	0.228	0.989	CD62L- CD86+ myeloid Dendritic Cell Absolute Count	leukocyte count
GCST90001473	SZ	15	1e-05	0.011 (0.012)	1.01 [0.99-1.03]	0.422	0.026	-0.006	0.279	0.362	0.989	CD62L- CD86+ myeloid Dendritic Cell %Dendritic Cell	leukocyte count
GCST90001474	SZ	23	1e-05	-0.001 (0.009)	1.00 [0.98-1.02]	0.405	0.041	0.007	0.084	0.901	0.992	Plasmacytoid Dendritic Cell %Dendritic Cell	leukocyte count
GCST90001475	SZ	18	1e-05	0.010 (0.027)	1.01 [0.96-1.07]	1.26e-11	0.807	-0.004	0.718	0.701	0.989	HLA DR++ monocyte %monocyte	leukocyte count
GCST90001476	SZ	7	1e-05	0.124 (0.056)	1.13 [1.02-1.26]	1.63e-08	0.873	0.008	0.786	0.026	0.625	HLA DR++ monocyte %leukocyte	leukocyte count
GCST90001477	SZ	23	1e-05	0.015 (0.020)	1.02 [0.98-1.06]	4.51e-12	0.782	0.009	0.321	0.462	0.989	HLA DR++ monocyte Absolute Count	leukocyte count
GCST90001478	SZ	17	1e-05	-0.017 (0.024)	0.98 [0.94-1.03]	0.00141	0.581	0.017	0.117	0.46	0.989	CD4 regulatory T cell %CD4+ T cell	lymphocyte count
GCST90001479	SZ	16	1e-05	-0.026 (0.025)	0.97 [0.93-1.02]	0.000378	0.63	0	0.971	0.299	0.989	CD4 regulatory T cell %T cell	lymphocyte count
GCST90001480	SZ	24	1e-05	-0.002 (0.018)	1.00 [0.96-1.03]	5.62e-05	0.609	0.001	0.865	0.914	0.992	Resting CD4 regulatory T cell Absolute Count	lymphocyte count
GCST90001481	SZ	26	1e-05	-0.003 (0.010)	1.00 [0.98-1.02]	7.84e-05	0.59	-0.01	0.128	0.802	0.989	Resting CD4 regulatory T cell %CD4 regulatory T cell	lymphocyte count
GCST90001482	SZ	29	1e-05	0.007 (0.009)	1.01 [0.99-1.02]	0.00815	0.43	0	0.933	0.39	0.989	Resting CD4 regulatory T cell %CD4+ T cell	lymphocyte count
GCST90001483	SZ	26	1e-05	0.001 (0.006)	1.00 [0.99-1.01]	0.693	-0.191	0	0.992	0.86	0.989	CD39+ resting CD4 regulatory T cell Absolute Count	lymphocyte count
GCST90001484	SZ	21	1e-05	-0.005 (0.014)	1.00 [0.97-1.02]	0.044	0.373	-0.009	0.12	0.737	0.989	CD39+ resting CD4 regulatory T cell %resting CD4 regulatory T cell	lymphocyte count
GCST90001485	SZ	30	1e-05	0.002 (0.005)	1.00 [0.99-1.01]	0.734	-0.214	0.002	0.604	0.716	0.989	CD39+ resting CD4 regulatory T cell %CD4 regulatory T cell	lymphocyte count
GCST90001486	SZ	16	1e-05	-0.003 (0.013)	1.00 [0.97-1.02]	0.00227	0.574	0.008	0.318	0.804	0.989	Activated CD4 regulatory T cell Absolute Count	lymphocyte count
GCST90001487	SZ	28	1e-05	0.013 (0.015)	1.01 [0.98-1.04]	0.000126	0.567	0.019	0.000415	0.378	0.989	Activated CD4 regulatory T cell %CD4 regulatory T cell	lymphocyte count
GCST90001488	SZ	18	1e-05	-0.030 (0.017)	0.97 [0.94-1.00]	0.013	0.478	0.003	0.689	0.08	0.872	Activated CD4 regulatory T cell %CD4+ T cell	lymphocyte count
GCST90001489	SZ	28	1e-05	0.000 (0.011)	1.00 [0.98-1.02]	0.087	0.279	-0.002	0.656	0.998	0.998	CD39+ activated CD4 regulatory T cell Absolute Count	lymphocyte count
GCST90001490	SZ	24	1e-05	-0.004 (0.009)	1.00 [0.98-1.02]	0.054	0.34	0	0.969	0.702	0.989	CD39+ activated CD4 regulatory T cell %activated CD4 regulatory T cell	lymphocyte count
GCST90001491	SZ	23	1e-05	0.013 (0.014)	1.01 [0.99-1.04]	0.00263	0.511	0.001	0.838	0.348	0.989	CD39+ activated CD4 regulatory T cell %CD4 regulatory T cell	lymphocyte count
GCST90001492	SZ	21	1e-05	-0.004 (0.008)	1.00 [0.98-1.01]	0.00668	0.487	0.009	0.163	0.586	0.989	Secreting CD4 regulatory T cell Absolute Count	lymphocyte count
GCST90001493	SZ	31	1e-05	-0.005 (0.009)	1.00 [0.98-1.01]	0.014	0.392	0.003	0.447	0.595	0.989	Secreting CD4 regulatory T cell %CD4 regulatory T cell	lymphocyte count
GCST90001494	SZ	29	1e-05	-0.003 (0.005)	1.00 [0.99-1.01]	0.766	-0.254	0.005	0.086	0.489	0.989	Secreting CD4 regulatory T cell %CD4+ T cell	lymphocyte count
GCST90001495	SZ	24	1e-05	-0.007 (0.014)	0.99 [0.97-1.02]	0.018	0.418	0.002	0.855	0.629	0.989	CD39+ secreting CD4 regulatory T cell Absolute Count	lymphocyte count
GCST90001496	SZ	25	1e-05	0.010 (0.010)	1.01 [0.99-1.03]	0.031	0.376	-0.001	0.829	0.326	0.989	CD39+ secreting CD4 regulatory T cell %secreting CD4 regulatory T cell	lymphocyte count
GCST90001497	SZ	21	1e-05	0.016 (0.009)	1.02 [1.00-1.03]	0.308	0.116	0.002	0.73	0.08	0.872	CD39+ secreting CD4 regulatory T cell %CD4 regulatory T cell	lymphocyte count
GCST90001498	SZ	18	1e-05	0.018 (0.039)	1.02 [0.94-1.10]	5.69e-14	0.832	-0.008	0.663	0.651	0.989	Activated & resting CD4 regulatory T cell Absolute Count	lymphocyte count
GCST90001499	SZ	29	1e-05	0.004 (0.009)	1.00 [0.99-1.02]	0.00815	0.43	-0.004	0.445	0.631	0.989	Activated & resting CD4 regulatory T cell %CD4 regulatory T cell	lymphocyte count
GCST90001500	SZ	26	1e-05	-0.029 (0.018)	0.97 [0.94-1.01]	7.83e-12	0.763	0.001	0.902	0.099	0.872	Activated & resting CD4 regulatory T cell %CD4+ T cell	lymphocyte count
GCST90001501	SZ	20	1e-05	-0.006 (0.008)	0.99 [0.98-1.01]	0.016	0.45	0.003	0.69	0.414	0.989	Activated & secreting CD4 regulatory T cell Absolute Count	lymphocyte count
GCST90001502	SZ	31	1e-05	0.005 (0.007)	1.00 [0.99-1.02]	0.000301	0.531	0.006	0.251	0.469	0.989	Activated & secreting CD4 regulatory T cell %CD4 regulatory T cell	lymphocyte count
GCST90001503	SZ	27	1e-05	-0.005 (0.006)	1.00 [0.98-1.01]	0.027	0.375	-0.001	0.887	0.423	0.989	Activated & secreting CD4 regulatory T cell %CD4+ T cell	lymphocyte count
GCST90001504	SZ	21	1e-05	0.013 (0.012)	1.01 [0.99-1.04]	0.017	0.437	0.004	0.621	0.243	0.989	CD25++ CD4+ T cell Absolute Count	lymphocyte count
GCST90001505	SZ	21	1e-05	-0.014 (0.016)	0.99 [0.95-1.02]	0.053	0.358	-0.004	0.579	0.399	0.989	CD25++ CD4+ T cell %CD4+ T cell	lymphocyte count
GCST90001506	SZ	20	1e-05	0.006 (0.014)	1.01 [0.98-1.03]	0.214	0.193	-0.003	0.604	0.684	0.989	CD25++ CD4+ T cell %T cell	lymphocyte count
GCST90001507	SZ	25	1e-05	-0.004 (0.009)	1.00 [0.98-1.01]	0.099	0.278	-0.015	0.0034	0.68	0.989	CD25++ CD45RA+ CD4 not regulatory T cell Absolute Count	lymphocyte count
GCST90001508	SZ	34	1e-05	0.006 (0.007)	1.01 [0.99-1.02]	0.00455	0.431	0	0.925	0.358	0.989	CD25++ CD45RA+ CD4 not regulatory T cell %CD4+ T cell	lymphocyte count
GCST90001509	SZ	25	1e-05	0.003 (0.005)	1.00 [0.99-1.01]	0.353	0.077	-0.009	0.039	0.521	0.989	CD25++ CD45RA+ CD4 not regulatory T cell %T cell	lymphocyte count
GCST90001510	SZ	17	1e-05	-0.002 (0.008)	1.00 [0.98-1.01]	0.205	0.213	-0.002	0.792	0.795	0.989	CD25++ CD45RA- CD4 not regulatory T cell Absolute Count	lymphocyte count
GCST90001511	SZ	22	1e-05	-0.002 (0.010)	1.00 [0.98-1.02]	0.469	-0.0079	0.004	0.378	0.846	0.989	CD25++ CD45RA- CD4 not regulatory T cell %CD4+ T cell	lymphocyte count
GCST90001512	SZ	28	1e-05	0.002 (0.011)	1.00 [0.98-1.02]	0.02	0.388	0.009	0.095	0.852	0.989	CD25++ CD45RA- CD4 not regulatory T cell %T cell	lymphocyte count
GCST90001513	SZ	20	1e-05	0.020 (0.018)	1.02 [0.98-1.06]	0.012	0.466	-0.008	0.316	0.283	0.989	CD4 regulatory T cell Absolute Count	lymphocyte count
GCST90001514	SZ	18	1e-05	0.012 (0.011)	1.01 [0.99-1.03]	0.206	0.208	0.008	0.182	0.303	0.989	Hematopoietic Stem Cell Absolute Count	myeloid white cell count
GCST90001515	SZ	21	1e-05	-0.030 (0.014)	0.97 [0.94-1.00]	0.0068	0.486	-0.004	0.622	0.025	0.625	Immature Myeloid-Derived Suppressor Cells Absolute Count	myeloid white cell count
GCST90001516	SZ	21	1e-05	-0.007 (0.010)	0.99 [0.97-1.01]	0.351	0.083	0.004	0.43	0.457	0.989	Immature Myeloid-Derived Suppressor Cells %CD33dim HLA DR- CD66b-	myeloid white cell count
GCST90001517	SZ	28	1e-05	-0.002 (0.005)	1.00 [0.99-1.01]	0.862	-0.405	-0.001	0.781	0.682	0.989	CD33+ HLA DR+ Absolute Count	myeloid white cell count
GCST90001518	SZ	26	1e-05	-0.000 (0.005)	1.00 [0.99-1.01]	0.182	0.199	-0.003	0.458	0.926	0.992	CD33+ HLA DR+ CD14- Absolute Count	myeloid white cell count
GCST90001519	SZ	18	1e-05	0.001 (0.013)	1.00 [0.98-1.03]	0.032	0.419	0.003	0.642	0.916	0.992	CD33+ HLA DR+ CD14- %CD33+ HLA DR+	myeloid white cell count
GCST90001520	SZ	27	1e-05	-0.008 (0.007)	0.99 [0.98-1.01]	0.829	-0.355	-0.004	0.389	0.26	0.989	CD33+ HLA DR+ CD14dim Absolute Count	myeloid white cell count
GCST90001521	SZ	24	1e-05	-0.001 (0.012)	1.00 [0.98-1.02]	0.053	0.341	-0.011	0.027	0.919	0.992	CD33+ HLA DR+ CD14dim %CD33+ HLA DR+	myeloid white cell count
GCST90001522	SZ	18	1e-05	0.008 (0.014)	1.01 [0.98-1.04]	0.021	0.448	0	0.963	0.571	0.989	CD33- HLA DR- Absolute Count	myeloid white cell count
GCST90001523	SZ	32	1e-05	-0.004 (0.008)	1.00 [0.98-1.01]	0.013	0.393	0.001	0.901	0.576	0.989	CD33- HLA DR+ Absolute Count	myeloid white cell count
GCST90001524	SZ	20	1e-05	0.005 (0.013)	1.00 [0.98-1.03]	0.015	0.451	0	0.977	0.706	0.989	Granulocytic Myeloid-Derived Suppressor Cells Absolute Count	myeloid white cell count
GCST90001525	SZ	24	1e-05	0.005 (0.012)	1.00 [0.98-1.03]	0.035	0.373	-0.014	0.027	0.699	0.989	CD33dim HLA DR+ CD11b+ Absolute Count	myeloid white cell count
GCST90001526	SZ	22	1e-05	0.026 (0.009)	1.03 [1.01-1.04]	0.131	0.259	-0.002	0.73	0.00691	0.421	CD33dim HLA DR+ CD11b+ %CD33dim HLA DR+	myeloid white cell count
GCST90001527	SZ	27	1e-05	0.011 (0.008)	1.01 [0.99-1.03]	0.029	0.369	-0.004	0.406	0.206	0.989	CD33dim HLA DR+ CD11b- Absolute Count	myeloid white cell count
GCST90001528	SZ	23	1e-05	-0.022 (0.008)	0.98 [0.96-0.99]	0.137	0.249	-0.005	0.394	0.00413	0.274	CD33dim HLA DR+ CD11b- %CD33dim HLA DR+	myeloid white cell count
GCST90001529	SZ	18	1e-05	0.018 (0.012)	1.02 [0.99-1.04]	0.116	0.296	-0.014	0.012	0.155	0.943	CD66b++ myeloid cell Absolute Count	myeloid white cell count
GCST90001530	SZ	16	1e-05	-0.037 (0.023)	0.96 [0.92-1.01]	4.16e-08	0.767	0.006	0.695	0.11	0.881	Monocytic Myeloid-Derived Suppressor Cells Absolute Count	myeloid white cell count
GCST90001531	SZ	24	1e-05	0.006 (0.006)	1.01 [0.99-1.02]	0.05	0.346	0	0.993	0.326	0.989	CD33dim HLA DR- Absolute Count	myeloid white cell count
GCST90001532	SZ	23	1e-05	0.007 (0.005)	1.01 [1.00-1.02]	0.207	0.189	0	0.968	0.183	0.962	Basophil Absolute Count	myeloid white cell count
GCST90001533	SZ	19	1e-05	0.007 (0.011)	1.01 [0.99-1.03]	0.259	0.16	0.012	0.036	0.525	0.989	Basophil %CD33dim HLA DR- CD66b-	myeloid white cell count
GCST90001534	SZ	14	1e-05	0.008 (0.009)	1.01 [0.99-1.03]	0.869	-0.713	0.004	0.378	0.357	0.989	CD45RA- CD4+ T cell Absolute Count	lymphocyte count
GCST90001535	SZ	28	1e-05	0.008 (0.012)	1.01 [0.98-1.03]	0.092	0.274	0.007	0.089	0.513	0.989	CD45RA- CD4+ T cell %CD4+ T cell	lymphocyte count
GCST90001536	SZ	24	1e-05	0.006 (0.013)	1.01 [0.98-1.03]	0.00014	0.59	0.004	0.492	0.645	0.989	CD45RA- CD4+ T cell %T cell	lymphocyte count
GCST90001537	SZ	26	1e-05	-0.005 (0.014)	0.99 [0.97-1.02]	0.043	0.349	-0.001	0.913	0.711	0.989	Central Memory CD4+ T cell Absolute Count	lymphocyte count
GCST90001538	SZ	32	1e-05	-0.007 (0.005)	0.99 [0.98-1.00]	0.3	0.104	0.005	0.11	0.167	0.955	Central Memory CD4+ T cell %CD4+ T cell	lymphocyte count
GCST90001539	SZ	24	1e-05	0.010 (0.014)	1.01 [0.98-1.04]	0.434	0.02	-0.004	0.396	0.499	0.989	Central Memory CD4+ T cell %T cell	lymphocyte count
GCST90001540	SZ	21	1e-05	0.013 (0.031)	1.01 [0.95-1.08]	1.01e-08	0.742	-0.001	0.952	0.678	0.989	Naive CD4+ T cell Absolute Count	lymphocyte count
GCST90001541	SZ	33	1e-05	-0.024 (0.015)	0.98 [0.95-1.01]	0.00125	0.481	-0.009	0.097	0.118	0.886	Naive CD4+ T cell %CD4+ T cell	lymphocyte count
GCST90001542	SZ	20	1e-05	0.006 (0.008)	1.01 [0.99-1.02]	0.557	-0.087	0.007	0.234	0.497	0.989	Effector Memory CD4+ T cell Absolute Count	lymphocyte count
GCST90001543	SZ	28	1e-05	-0.016 (0.015)	0.98 [0.96-1.01]	4.79e-06	0.628	-0.004	0.552	0.28	0.989	Effector Memory CD4+ T cell %CD4+ T cell	lymphocyte count
GCST90001544	SZ	20	1e-05	-0.002 (0.015)	1.00 [0.97-1.03]	0.048	0.373	0.007	0.32	0.882	0.991	Effector Memory CD4+ T cell %T cell	lymphocyte count
GCST90001545	SZ	11	1e-05	-0.019 (0.043)	0.98 [0.90-1.07]	3.49e-09	0.834	0.005	0.82	0.663	0.989	Terminally Differentiated CD4+ T cell Absolute Count	lymphocyte count
GCST90001546	SZ	18	1e-05	0.027 (0.019)	1.03 [0.99-1.07]	0.05	0.384	-0.007	0.281	0.154	0.943	Terminally Differentiated CD4+ T cell %CD4+ T cell	lymphocyte count
GCST90001547	SZ	23	1e-05	0.004 (0.010)	1.00 [0.98-1.02]	0.028	0.394	0	0.954	0.708	0.989	Terminally Differentiated CD4+ T cell %T cell	lymphocyte count
GCST90001548	SZ	26	1e-05	0.004 (0.014)	1.00 [0.98-1.03]	0.37	0.064	0.004	0.529	0.758	0.989	Central Memory CD8+ T cell Absolute Count	lymphocyte count
GCST90001549	SZ	31	1e-05	-0.027 (0.016)	0.97 [0.94-1.00]	0.048	0.318	-0.002	0.805	0.079	0.872	Central Memory CD8+ T cell %CD8+ T cell	lymphocyte count
GCST90001550	SZ	20	1e-05	-0.030 (0.022)	0.97 [0.93-1.01]	0.017	0.445	-0.011	0.181	0.176	0.962	Central Memory CD8+ T cell %T cell	lymphocyte count
GCST90001551	SZ	26	1e-05	0.000 (0.005)	1.00 [0.99-1.01]	8.73e-05	0.587	-0.003	0.449	0.998	0.998	Naive CD8+ T cell Absolute Count	lymphocyte count
GCST90001552	SZ	35	1e-05	0.002 (0.004)	1.00 [0.99-1.01]	0.00267	0.447	-0.002	0.558	0.663	0.989	Naive CD8+ T cell %CD8+ T cell	lymphocyte count
GCST90001553	SZ	26	1e-05	0.000 (0.005)	1.00 [0.99-1.01]	6.45e-06	0.635	-0.005	0.276	0.998	0.998	Naive CD8+ T cell %T cell	lymphocyte count
GCST90001554	SZ	24	1e-05	0.006 (0.013)	1.01 [0.98-1.03]	8.1e-06	0.644	-0.006	0.259	0.652	0.989	Effector Memory CD8+ T cell Absolute Count	lymphocyte count
GCST90001555	SZ	23	1e-05	-0.000 (0.011)	1.00 [0.98-1.02]	0.000364	0.573	-0.003	0.543	0.969	0.998	Effector Memory CD8+ T cell %CD8+ T cell	lymphocyte count
GCST90001556	SZ	13	1e-05	-0.012 (0.024)	0.99 [0.94-1.04]	1.88e-11	0.843	-0.011	0.418	0.62	0.989	Effector Memory CD8+ T cell %T cell	lymphocyte count
GCST90001557	SZ	20	1e-05	-0.019 (0.021)	0.98 [0.94-1.02]	0.001	0.566	-0.021	0.059	0.365	0.989	Terminally Differentiated CD8+ T cell Absolute Count	lymphocyte count
GCST90001558	SZ	23	1e-05	-0.004 (0.015)	1.00 [0.97-1.02]	0.00135	0.535	0.001	0.912	0.763	0.989	Terminally Differentiated CD8+ T cell %CD8+ T cell	lymphocyte count
GCST90001559	SZ	18	1e-05	-0.010 (0.020)	0.99 [0.95-1.03]	0.000337	0.614	-0.006	0.461	0.606	0.989	Terminally Differentiated CD8+ T cell %T cell	lymphocyte count
GCST90001560	SZ	26	1e-05	-0.003 (0.004)	1.00 [0.99-1.00]	0.43	0.023	-0.002	0.516	0.405	0.989	CD45RA+ CD8+ T cell Absolute Count	lymphocyte count
GCST90001561	SZ	24	1e-05	0.002 (0.003)	1.00 [1.00-1.01]	0.217	0.178	-0.001	0.751	0.608	0.989	CD45RA+ CD8+ T cell %CD8+ T cell	lymphocyte count
GCST90001562	SZ	31	1e-05	0.002 (0.005)	1.00 [0.99-1.01]	1.18e-13	0.761	0	0.943	0.637	0.989	CD45RA+ CD8+ T cell %T cell	lymphocyte count
GCST90001563	SZ	3	1e-05	-0.019 (0.027)	0.98 [0.93-1.03]	0.147	0.478	-0.02	0.634	0.469	0.989	Central Memory CD4-CD8- T cell Absolute Count	lymphocyte count
GCST90001564	SZ	16	1e-05	-0.004 (0.016)	1.00 [0.96-1.03]	0.107	0.319	-0.008	0.208	0.812	0.989	Central Memory CD4-CD8- T cell %CD4-CD8- T cell	lymphocyte count
GCST90001565	SZ	14	1e-05	0.013 (0.014)	1.01 [0.99-1.04]	0.229	0.207	0.001	0.829	0.357	0.989	Central Memory CD4-CD8- T cell %T cell	lymphocyte count
GCST90001566	SZ	19	1e-05	-0.018 (0.015)	0.98 [0.95-1.01]	0.985	-1.39	-0.007	0.258	0.237	0.989	Naive CD4-CD8- T cell Absolute Count	lymphocyte count
GCST90001567	SZ	23	1e-05	0.027 (0.018)	1.03 [0.99-1.06]	0.00297	0.507	-0.003	0.634	0.141	0.903	Naive CD4-CD8- T cell %CD4-CD8- T cell	lymphocyte count
GCST90001568	SZ	25	1e-05	-0.000 (0.013)	1.00 [0.97-1.03]	0.071	0.311	0.001	0.763	0.995	0.998	Naive CD4-CD8- T cell %T cell	lymphocyte count
GCST90001569	SZ	19	1e-05	-0.027 (0.017)	0.97 [0.94-1.01]	0.588	-0.12	0.001	0.825	0.111	0.881	Effector Memory CD4-CD8- T cell Absolute Count	lymphocyte count
GCST90001570	SZ	27	1e-05	-0.022 (0.012)	0.98 [0.96-1.00]	0.064	0.311	0.002	0.604	0.06	0.847	Effector Memory CD4-CD8- T cell %CD4-CD8- T cell	lymphocyte count
GCST90001571	SZ	22	1e-05	-0.024 (0.014)	0.98 [0.95-1.00]	0.339	0.09	0.002	0.662	0.088	0.872	Effector Memory CD4-CD8- T cell %T cell	lymphocyte count
GCST90001572	SZ	22	1e-05	0.033 (0.023)	1.03 [0.99-1.08]	0.000238	0.591	0.003	0.683	0.139	0.903	Terminally Differentiated CD4-CD8- T cell Absolute Count	lymphocyte count
GCST90001573	SZ	28	1e-05	0.011 (0.012)	1.01 [0.99-1.03]	0.066	0.304	0	0.93	0.33	0.989	Terminally Differentiated CD4-CD8- T cell %CD4-CD8- T cell	lymphocyte count
GCST90001574	SZ	24	1e-05	0.011 (0.022)	1.01 [0.97-1.06]	5.69e-10	0.746	0.011	0.231	0.617	0.989	Terminally Differentiated CD4-CD8- T cell %T cell	lymphocyte count
GCST90001575	SZ	32	1e-05	0.013 (0.018)	1.01 [0.98-1.05]	3.03e-09	0.691	-0.006	0.328	0.474	0.989	Naive CD4+ T cell %T cell	lymphocyte count
GCST90001576	SZ	15	1e-05	-0.051 (0.027)	0.95 [0.90-1.00]	0.00418	0.561	-0.013	0.207	0.062	0.847	Transitional B cell %B cell	lymphocyte count
GCST90001577	SZ	31	1e-05	-0.010 (0.016)	0.99 [0.96-1.02]	0.022	0.369	0.008	0.121	0.528	0.989	Transitional B cell Absolute Count	lymphocyte count
GCST90001578	SZ	24	1e-05	-0.018 (0.017)	0.98 [0.95-1.02]	0.288	0.124	0.005	0.412	0.297	0.989	Transitional B cell %lymphocyte	lymphocyte count
GCST90001579	SZ	20	1e-05	0.010 (0.011)	1.01 [0.99-1.03]	0.383	0.059	0.006	0.275	0.392	0.989	CD14- CD16+ monocyte Absolute Count	monocyte count
GCST90001580	SZ	20	1e-05	-0.015 (0.013)	0.99 [0.96-1.01]	0.232	0.179	0.001	0.833	0.277	0.989	CD14+ CD16+ monocyte Absolute Count	monocyte count
GCST90001581	SZ	24	1e-05	0.000 (0.002)	1.00 [1.00-1.00]	0.078	0.306	0.001	0.744	0.981	0.998	CD14- CD16- Absolute Count	monocyte count
GCST90001582	SZ	26	1e-05	0.005 (0.011)	1.00 [0.98-1.03]	0.042	0.349	-0.001	0.844	0.69	0.989	CD14+ CD16- monocyte Absolute Count	monocyte count
GCST90001583	SZ	27	1e-05	0.016 (0.013)	1.02 [0.99-1.04]	0.000121	0.574	0.008	0.127	0.211	0.989	Monocyte Absolute Count	monocyte count
GCST90001584	SZ	19	1e-05	0.005 (0.016)	1.00 [0.97-1.04]	0.254	0.164	0.007	0.166	0.771	0.989	CD14- CD16+ monocyte %monocyte	monocyte count
GCST90001585	SZ	23	1e-05	-0.009 (0.012)	0.99 [0.97-1.01]	0.686	-0.2	0.009	0.17	0.45	0.989	CD14+ CD16+ monocyte %monocyte	monocyte count
GCST90001586	SZ	21	1e-05	-0.004 (0.011)	1.00 [0.97-1.02]	0.084	0.315	0.002	0.738	0.698	0.989	CD14+ CD16- monocyte %monocyte	monocyte count
GCST90001587	SZ	19	1e-05	-0.002 (0.024)	1.00 [0.95-1.05]	0.00245	0.544	-0.004	0.649	0.923	0.992	CD16+ monocyte %monocyte	monocyte count
GCST90001588	SZ	27	1e-05	0.022 (0.012)	1.02 [1.00-1.05]	0.846	-0.385	-0.004	0.435	0.068	0.847	T/B cell	leukocyte count
GCST90001589	SZ	15	1e-05	0.007 (0.026)	1.01 [0.96-1.06]	0.00122	0.606	0.01	0.305	0.783	0.989	CD4+/CD8+ T cell	leukocyte count
GCST90001590	SZ	21	1e-05	0.019 (0.024)	1.02 [0.97-1.07]	3.68e-07	0.706	0.004	0.634	0.422	0.989	CD4+ T cell Absolute Count	leukocyte count
GCST90001591	SZ	20	1e-05	-0.036 (0.017)	0.96 [0.93-1.00]	0.05	0.37	0.008	0.255	0.038	0.78	CD4+ T cell %T cell	leukocyte count
GCST90001592	SZ	24	1e-05	-0.005 (0.010)	1.00 [0.98-1.01]	0.082	0.302	-0.003	0.481	0.618	0.989	CD8+ T cell Absolute Count	leukocyte count
GCST90001593	SZ	21	1e-05	0.012 (0.019)	1.01 [0.97-1.05]	0.000215	0.601	-0.008	0.291	0.551	0.989	CD8+ T cell %T cell	leukocyte count
GCST90001594	SZ	19	1e-05	0.008 (0.016)	1.01 [0.98-1.04]	0.168	0.238	0.001	0.921	0.613	0.989	CD4+CD8+ T cell Absolute Count	leukocyte count
GCST90001595	SZ	26	1e-05	-0.005 (0.017)	1.00 [0.96-1.03]	0.056	0.327	-0.002	0.77	0.786	0.989	CD4+CD8+ T cell %T cell	leukocyte count
GCST90001596	SZ	26	1e-05	0.005 (0.012)	1.00 [0.98-1.03]	0.146	0.229	-0.01	0.053	0.7	0.989	CD8dim T cell Absolute Count	leukocyte count
GCST90001597	SZ	18	1e-05	-0.004 (0.016)	1.00 [0.97-1.03]	0.91	-0.725	0.001	0.926	0.787	0.989	CD8dim T cell %T cell	leukocyte count
GCST90001598	SZ	21	1e-05	-0.007 (0.018)	0.99 [0.96-1.03]	0.291	0.129	-0.009	0.228	0.689	0.989	CD4-CD8- T cell Absolute Count	leukocyte count
GCST90001599	SZ	15	1e-05	-0.017 (0.018)	0.98 [0.95-1.02]	0.669	-0.249	0.001	0.932	0.346	0.989	CD4-CD8- T cell %T cell	leukocyte count
GCST90001600	SZ	26	1e-05	-0.007 (0.011)	0.99 [0.97-1.01]	0.066	0.313	-0.001	0.874	0.481	0.989	Leukocyte Absolute Count	leukocyte count
GCST90001601	SZ	19	1e-05	-0.026 (0.016)	0.97 [0.95-1.01]	0.087	0.323	0.005	0.42	0.103	0.881	Lymphocyte Absolute Count	leukocyte count
GCST90001602	SZ	21	1e-05	-0.013 (0.011)	0.99 [0.97-1.01]	0.217	0.187	-0.003	0.557	0.222	0.989	Lymphocyte %leukocyte	leukocyte count
GCST90001603	SZ	19	1e-05	-0.012 (0.018)	0.99 [0.95-1.02]	0.05	0.376	-0.002	0.795	0.517	0.989	T cell Absolute Count	leukocyte count
GCST90001604	SZ	17	1e-05	0.002 (0.019)	1.00 [0.97-1.04]	0.191	0.227	-0.004	0.711	0.931	0.992	T cell %lymphocyte	leukocyte count
GCST90001605	SZ	17	1e-05	-0.005 (0.012)	0.99 [0.97-1.02]	0.297	0.134	-0.004	0.36	0.648	0.989	T cell %leukocyte	leukocyte count
GCST90001606	SZ	14	1e-05	0.011 (0.017)	1.01 [0.98-1.05]	0.876	-0.738	-0.006	0.4	0.547	0.989	CD4+ T cell %leukocyte	leukocyte count
GCST90001607	SZ	18	1e-05	0.020 (0.029)	1.02 [0.96-1.08]	1.79e-06	0.71	0.003	0.847	0.491	0.989	CD8+ T cell %leukocyte	leukocyte count
GCST90001608	SZ	20	1e-05	0.010 (0.022)	1.01 [0.97-1.05]	0.00983	0.476	-0.01	0.452	0.663	0.989	CD4+CD8+ T cell %leukocyte	leukocyte count
GCST90001609	SZ	18	1e-05	-0.001 (0.014)	1.00 [0.97-1.03]	0.26	0.162	-0.003	0.537	0.941	0.992	CD4+ CD8dim T cell Absolute Count	leukocyte count
GCST90001610	SZ	20	1e-05	0.003 (0.022)	1.00 [0.96-1.05]	0.000779	0.574	-0.006	0.515	0.904	0.992	CD4+ CD8dim T cell %lymphocyte	leukocyte count
GCST90001611	SZ	17	1e-05	0.009 (0.027)	1.01 [0.96-1.06]	5.64e-05	0.663	-0.007	0.541	0.736	0.989	CD4+ CD8dim T cell %leukocyte	leukocyte count
GCST90001612	SZ	17	1e-05	-0.016 (0.012)	0.98 [0.96-1.01]	0.887	-0.667	-0.005	0.401	0.185	0.962	CD8dim T cell %leukocyte	leukocyte count
GCST90001613	SZ	20	1e-05	-0.012 (0.009)	0.99 [0.97-1.01]	0.755	-0.312	-0.006	0.156	0.208	0.989	CD4-CD8- T cell %leukocyte	leukocyte count
GCST90001614	SZ	15	1e-05	-0.000 (0.030)	1.00 [0.94-1.06]	0.00242	0.582	-0.015	0.355	0.99	0.998	CD8+ and CD8dim T cell %leukocyte	leukocyte count
GCST90001615	SZ	22	1e-05	0.007 (0.023)	1.01 [0.96-1.05]	0.000326	0.583	0.007	0.414	0.747	0.989	TCRgd T cell Absolute Count	leukocyte count
GCST90001616	SZ	17	1e-05	-0.006 (0.021)	0.99 [0.95-1.04]	0.000371	0.621	0.004	0.597	0.763	0.989	TCRgd T cell %T cell	leukocyte count
GCST90001617	SZ	18	1e-05	-0.003 (0.014)	1.00 [0.97-1.03]	0.03	0.425	0.003	0.622	0.833	0.989	TCRgd T cell %lymphocyte	leukocyte count
GCST90001618	SZ	33	1e-05	0.015 (0.012)	1.02 [0.99-1.04]	0.000145	0.538	-0.007	0.171	0.208	0.989	HLA DR+ T cell Absolute Count	leukocyte count
GCST90001619	SZ	30	1e-05	0.025 (0.010)	1.03 [1.01-1.05]	0.00641	0.435	0.008	0.071	0.012	0.54	HLA DR+ T cell%T cell	leukocyte count
GCST90001620	SZ	27	1e-05	0.007 (0.011)	1.01 [0.99-1.03]	0.00474	0.464	-0.003	0.671	0.523	0.989	HLA DR+ T cell%lymphocyte	leukocyte count
GCST90001621	SZ	35	1e-05	-0.022 (0.016)	0.98 [0.95-1.01]	3.66e-06	0.597	-0.007	0.234	0.162	0.955	Natural Killer T Absolute Count	leukocyte count
GCST90001622	SZ	35	1e-05	0.009 (0.014)	1.01 [0.98-1.04]	0.00346	0.438	0.004	0.425	0.515	0.989	Natural Killer T %T cell	leukocyte count
GCST90001623	SZ	35	1e-05	0.006 (0.014)	1.01 [0.98-1.03]	0.00172	0.462	0.001	0.794	0.666	0.989	Natural Killer T %lymphocyte	leukocyte count
GCST90001624	SZ	23	1e-05	-0.008 (0.012)	0.99 [0.97-1.01]	0.295	0.122	0.004	0.486	0.482	0.989	HLA DR+ CD4+ T cell Absolute Count	leukocyte count
GCST90001625	SZ	21	1e-05	0.031 (0.018)	1.03 [0.99-1.07]	0.024	0.417	0.013	0.016	0.096	0.872	HLA DR+ CD4+ T cell %T cell	leukocyte count
GCST90001626	SZ	17	1e-05	0.049 (0.021)	1.05 [1.01-1.09]	0.039	0.412	0.008	0.223	0.017	0.625	HLA DR+ CD4+ T cell %lymphocyte	leukocyte count
GCST90001627	SZ	35	1e-05	0.024 (0.011)	1.02 [1.00-1.05]	0.00151	0.466	-0.007	0.134	0.024	0.625	HLA DR+ CD8+ T cell Absolute Count	leukocyte count
GCST90001628	SZ	32	1e-05	0.021 (0.011)	1.02 [1.00-1.04]	0.00017	0.539	0.001	0.803	0.049	0.847	HLA DR+ CD8+ T cell %T cell	leukocyte count
GCST90001629	SZ	32	1e-05	0.041 (0.012)	1.04 [1.02-1.07]	0.0071	0.422	0.006	0.257	0.000704	0.074	HLA DR+ CD8+ T cell %lymphocyte	leukocyte count
GCST90001630	SZ	26	1e-05	-0.016 (0.020)	0.98 [0.95-1.02]	0.00076	0.533	0.002	0.789	0.438	0.989	CD8+ Natural Killer T Absolute Count	leukocyte count
GCST90001631	SZ	27	1e-05	-0.004 (0.024)	1.00 [0.95-1.04]	1.84e-07	0.677	0.009	0.333	0.867	0.99	CD8+ Natural Killer T %T cell	leukocyte count
GCST90001632	SZ	27	1e-05	0.003 (0.023)	1.00 [0.96-1.05]	2.05e-06	0.646	0.011	0.202	0.9	0.992	CD8+ Natural Killer T %lymphocyte	leukocyte count
GCST90001633	SZ	29	1e-05	-0.004 (0.014)	1.00 [0.97-1.02]	0.106	0.255	-0.011	0.038	0.794	0.989	CD8dim Natural Killer T Absolute Count	leukocyte count
GCST90001634	SZ	23	1e-05	0.003 (0.017)	1.00 [0.97-1.04]	0.043	0.364	-0.017	0.015	0.88	0.991	CD8dim Natural Killer T %T cell	leukocyte count
GCST90001635	SZ	30	1e-05	0.001 (0.014)	1.00 [0.97-1.03]	0.101	0.257	-0.016	0.00812	0.943	0.992	CD8dim Natural Killer T %lymphocyte	leukocyte count
GCST90001636	SZ	28	1e-05	0.005 (0.015)	1.01 [0.98-1.04]	0.16	0.21	-0.006	0.395	0.732	0.989	CD4-CD8- Natural Killer T Absolute Count	leukocyte count
GCST90001637	SZ	33	1e-05	0.005 (0.012)	1.00 [0.98-1.03]	0.568	-0.067	-0.007	0.223	0.702	0.989	CD4-CD8- Natural Killer T %T cell	leukocyte count
GCST90001638	SZ	33	1e-05	0.001 (0.012)	1.00 [0.98-1.03]	0.587	-0.08	-0.011	0.092	0.938	0.992	CD4-CD8- Natural Killer T %lymphocyte	leukocyte count
GCST90001639	SZ	18	1e-05	-0.010 (0.021)	0.99 [0.95-1.03]	0.015	0.468	0.012	0.102	0.625	0.989	CD3- lymphocyte Absolute Count	leukocyte count
GCST90001640	SZ	17	1e-05	-0.002 (0.019)	1.00 [0.96-1.04]	0.191	0.227	0.004	0.711	0.931	0.992	CD3- lymphocyte %lymphocyte	leukocyte count
GCST90001641	SZ	19	1e-05	-0.001 (0.016)	1.00 [0.97-1.03]	0.059	0.362	-0.011	0.059	0.975	0.998	CD3- lymphocyte %leukocyte	leukocyte count
GCST90001642	SZ	29	1e-05	-0.012 (0.013)	0.99 [0.96-1.01]	0.442	0.015	0.005	0.24	0.363	0.989	B cell Absolute Count	leukocyte count
GCST90001643	SZ	26	1e-05	0.002 (0.007)	1.00 [0.99-1.01]	0.204	0.182	-0.001	0.892	0.788	0.989	B cell %CD3- lymphocyte	leukocyte count
GCST90001644	SZ	34	1e-05	-0.013 (0.011)	0.99 [0.97-1.01]	0.211	0.158	-0.003	0.498	0.261	0.989	B cell %lymphocyte	leukocyte count
GCST90001645	SZ	21	1e-05	-0.008 (0.016)	0.99 [0.96-1.02]	0.055	0.355	0.004	0.485	0.642	0.989	Natural Killer Absolute Count	leukocyte count
GCST90001646	SZ	24	1e-05	0.002 (0.008)	1.00 [0.99-1.02]	0.025	0.395	0.004	0.5	0.767	0.989	Natural Killer %CD3- lymphocyte	leukocyte count
GCST90001647	SZ	25	1e-05	0.001 (0.012)	1.00 [0.98-1.03]	0.000119	0.587	0.005	0.4	0.926	0.992	Natural Killer %lymphocyte	leukocyte count
GCST90001648	SZ	19	1e-05	-0.010 (0.015)	0.99 [0.96-1.02]	0.212	0.199	0.005	0.487	0.525	0.989	HLA DR+ Natural Killer Absolute Count	leukocyte count
GCST90001649	SZ	24	1e-05	0.004 (0.011)	1.00 [0.98-1.02]	0.474	-0.00983	0.004	0.379	0.73	0.989	HLA DR+ Natural Killer %Natural Killer	leukocyte count
GCST90001650	SZ	24	1e-05	0.012 (0.014)	1.01 [0.99-1.04]	0.082	0.302	0.006	0.269	0.371	0.989	HLA DR+ Natural Killer %CD3- lymphocyte	leukocyte count
GCST90001651	SZ	23	1e-05	0.008 (0.016)	1.01 [0.98-1.04]	0.043	0.363	0.006	0.255	0.593	0.989	Granulocyte Absolute Count	leukocyte count
GCST90001652	SZ	26	1e-05	0.000 (0.011)	1.00 [0.98-1.02]	0.813	-0.34	0.005	0.272	0.996	0.998	Granulocyte %leukocyte	leukocyte count
GCST90001653	SZ	23	1e-05	-0.023 (0.015)	0.98 [0.95-1.01]	0.014	0.435	-0.005	0.353	0.12	0.886	CD28- CD4-CD8- T cell %CD4-CD8- T cell	lymphocyte count
GCST90001654	SZ	28	1e-05	-0.027 (0.014)	0.97 [0.95-1.00]	0.036	0.351	-0.004	0.391	0.056	0.847	CD28- CD4-CD8- T cell Absolute Count	lymphocyte count
GCST90001655	SZ	21	1e-05	0.015 (0.016)	1.02 [0.98-1.05]	0.05	0.364	0	0.95	0.333	0.989	CD28+ CD4-CD8- T cell %T cell	lymphocyte count
GCST90001656	SZ	23	1e-05	0.023 (0.015)	1.02 [0.99-1.05]	0.014	0.435	0.005	0.353	0.12	0.886	CD28+ CD4-CD8- T cell %CD4-CD8- T cell	lymphocyte count
GCST90001657	SZ	11	1e-05	-0.004 (0.033)	1.00 [0.93-1.06]	0.022	0.521	0.003	0.785	0.902	0.992	CD28+ CD4-CD8- T cell Absolute Count	lymphocyte count
GCST90001658	SZ	25	1e-05	-0.001 (0.011)	1.00 [0.98-1.02]	0.221	0.172	0	0.938	0.961	0.997	CD39+ CD4+ T cell %T cell	lymphocyte count
GCST90001659	SZ	23	1e-05	0.017 (0.011)	1.02 [0.99-1.04]	0.439	0.016	0.003	0.676	0.137	0.903	CD39+ CD4+ T cell %CD4+ T cell	lymphocyte count
GCST90001660	SZ	27	1e-05	0.002 (0.010)	1.00 [0.98-1.02]	0.095	0.274	0.002	0.627	0.831	0.989	CD39+ CD4+ T cell Absolute Count	lymphocyte count
GCST90001661	SZ	24	1e-05	0.047 (0.013)	1.05 [1.02-1.08]	0.093	0.29	-0.003	0.508	0.000392	0.057	CD28- CD8dim T cell %T cell	lymphocyte count
GCST90001662	SZ	14	1e-05	0.013 (0.008)	1.01 [1.00-1.03]	0.247	0.19	-0.003	0.561	0.098	0.872	CD28- CD8dim T cell %CD8dim T cell	lymphocyte count
GCST90001663	SZ	28	1e-05	0.010 (0.012)	1.01 [0.99-1.03]	0.221	0.164	0.002	0.626	0.377	0.989	CD28- CD8dim T cell Absolute Count	lymphocyte count
GCST90001664	SZ	29	1e-05	0.003 (0.005)	1.00 [0.99-1.01]	0.094	0.268	-0.001	0.828	0.512	0.989	CD28+ CD45RA+ CD8dim T cell %T cell	lymphocyte count
GCST90001665	SZ	26	1e-05	-0.006 (0.009)	0.99 [0.98-1.01]	0.000632	0.538	0.001	0.819	0.52	0.989	CD28+ CD45RA+ CD8dim T cell %CD8dim T cell	lymphocyte count
GCST90001666	SZ	37	1e-05	-0.002 (0.003)	1.00 [0.99-1.00]	0.00469	0.418	-0.004	0.248	0.624	0.989	CD28+ CD45RA+ CD8dim T cell Absolute Count	lymphocyte count
GCST90001667	SZ	23	1e-05	-0.008 (0.008)	0.99 [0.98-1.01]	0.014	0.437	-0.002	0.679	0.316	0.989	CD28+ CD45RA- CD8dim T cell %T cell	lymphocyte count
GCST90001668	SZ	29	1e-05	-0.005 (0.006)	0.99 [0.98-1.01]	0.128	0.235	0.003	0.419	0.355	0.989	CD28+ CD45RA- CD8dim T cell %CD8dim T cell	lymphocyte count
GCST90001669	SZ	35	1e-05	-0.001 (0.003)	1.00 [0.99-1.00]	0.041	0.315	-0.004	0.333	0.682	0.989	CD28+ CD45RA- CD8dim T cell Absolute Count	lymphocyte count
GCST90001670	SZ	19	1e-05	0.026 (0.019)	1.03 [0.99-1.06]	0.026	0.426	-0.012	0.143	0.164	0.955	CD39+ CD8+ T cell %T cell	lymphocyte count
GCST90001671	SZ	19	1e-05	0.021 (0.013)	1.02 [0.99-1.05]	0.057	0.365	-0.003	0.648	0.121	0.886	CD39+ CD8+ T cell %CD8+ T cell	lymphocyte count
GCST90001672	SZ	21	1e-05	0.010 (0.014)	1.01 [0.98-1.04]	0.00545	0.496	-0.007	0.33	0.467	0.989	CD39+ CD8+ T cell Absolute Count	lymphocyte count
GCST90001673	SZ	18	1e-05	-0.011 (0.020)	0.99 [0.95-1.03]	0.00272	0.549	0.004	0.609	0.569	0.989	CD28- CD127- CD25++ CD8+ T cell %T cell	lymphocyte count
GCST90001674	SZ	17	1e-05	-0.009 (0.015)	0.99 [0.96-1.02]	0.094	0.327	0.005	0.442	0.543	0.989	CD28- CD127- CD25++ CD8+ T cell %CD8+ T cell	lymphocyte count
GCST90001675	SZ	28	1e-05	0.002 (0.012)	1.00 [0.98-1.03]	0.081	0.286	0.003	0.45	0.835	0.989	CD28- CD127- CD25++ CD8+ T cell Absolute Count	lymphocyte count
GCST90001676	SZ	26	1e-05	-0.016 (0.018)	0.98 [0.95-1.02]	0.099	0.274	-0.008	0.256	0.371	0.989	CD28- CD25++ CD8+ T cell %T cell	lymphocyte count
GCST90001677	SZ	24	1e-05	-0.024 (0.023)	0.98 [0.93-1.02]	9.56e-05	0.598	0.006	0.396	0.289	0.989	CD28- CD25++ CD8+ T cell %CD8+ T cell	lymphocyte count
GCST90001678	SZ	23	1e-05	-0.018 (0.017)	0.98 [0.95-1.02]	0.00025	0.583	-0.014	0.042	0.295	0.989	CD28- CD25++ CD8+ T cell Absolute Count	lymphocyte count
GCST90001679	SZ	17	1e-05	0.002 (0.020)	1.00 [0.96-1.04]	0.015	0.479	-0.012	0.167	0.932	0.992	CD25++ CD8+ T cell %T cell	lymphocyte count
GCST90001680	SZ	18	1e-05	0.017 (0.018)	1.02 [0.98-1.05]	0.088	0.329	-0.008	0.249	0.349	0.989	CD25++ CD8+ T cell %CD8+ T cell	lymphocyte count
GCST90001681	SZ	28	1e-05	0.005 (0.014)	1.00 [0.98-1.03]	0.06	0.312	-0.012	0.06	0.739	0.989	CD25++ CD8+ T cell Absolute Count	lymphocyte count
GCST90001682	SZ	14	1e-05	-0.058 (0.039)	0.94 [0.87-1.02]	4.27e-09	0.803	-0.001	0.965	0.139	0.903	CD127- CD8+ T cell %T cell	lymphocyte count
GCST90001683	SZ	15	1e-05	0.004 (0.023)	1.00 [0.96-1.05]	0.00472	0.555	-0.001	0.913	0.867	0.99	CD127- CD8+ T cell %CD8+ T cell	lymphocyte count
GCST90001684	SZ	16	1e-05	-0.019 (0.018)	0.98 [0.95-1.02]	0.223	0.202	-0.001	0.857	0.304	0.989	CD127- CD8+ T cell Absolute Count	lymphocyte count
GCST90001685	SZ	16	1e-05	-0.039 (0.021)	0.96 [0.92-1.00]	0.119	0.305	-0.004	0.714	0.064	0.847	CD28- CD8+ T cell %T cell	lymphocyte count
GCST90001686	SZ	22	1e-05	-0.011 (0.019)	0.99 [0.95-1.03]	0.164	0.228	-0.009	0.21	0.559	0.989	CD28- CD8+ T cell %CD8+ T cell	lymphocyte count
GCST90001687	SZ	16	1e-05	-0.017 (0.024)	0.98 [0.94-1.03]	0.037	0.425	0.013	0.313	0.466	0.989	CD28- CD8+ T cell Absolute Count	lymphocyte count
GCST90001688	SZ	58	1e-05	-0.003 (0.002)	1.00 [0.99-1.00]	8.68e-08	0.566	-0.002	0.535	0.27	0.989	CD28+ CD45RA+ CD8+ T cell %T cell	lymphocyte count
GCST90001689	SZ	31	1e-05	-0.007 (0.004)	0.99 [0.99-1.00]	0.017	0.383	0.004	0.269	0.121	0.886	CD28+ CD45RA+ CD8+ T cell %CD8+ T cell	lymphocyte count
GCST90001690	SZ	33	1e-05	-0.006 (0.006)	0.99 [0.98-1.01]	1.76e-11	0.725	0.003	0.562	0.324	0.989	CD28+ CD45RA+ CD8+ T cell Absolute Count	lymphocyte count
GCST90001691	SZ	22	1e-05	0.007 (0.008)	1.01 [0.99-1.02]	0.15	0.24	0	0.903	0.354	0.989	CD28+ CD45RA- CD8+ T cell %T cell	lymphocyte count
GCST90001692	SZ	27	1e-05	0.003 (0.008)	1.00 [0.99-1.02]	0.019	0.396	0	0.965	0.675	0.989	CD28+ CD45RA- CD8+ T cell %CD8+ T cell	lymphocyte count
GCST90001693	SZ	27	1e-05	-0.016 (0.008)	0.98 [0.97-1.00]	0.019	0.396	-0.004	0.358	0.044	0.838	CD28+ CD45RA- CD8+ T cell Absolute Count	lymphocyte count
GCST90001694	SZ	21	1e-05	-0.028 (0.012)	0.97 [0.95-1.00]	0.286	0.133	0	0.93	0.021	0.625	CD28- CD4-CD8- T cell %T cell	lymphocyte count
GCST90001695	SZ	289	1e-05	0.000 (0.000)	1.00 [1.00-1.00]	3.81e-07	0.319	-0.002	0.537	0.021	0.625	CD45RA- CD28- CD8+ T cell Absolute Count	lymphocyte count
GCST90001696	SZ	42	1e-05	0.000 (0.000)	1.00 [1.00-1.00]	1.32e-06	0.583	-0.009	0.048	0.759	0.989	CD45RA- CD28- CD8+ T cell %CD8+ T cell	lymphocyte count
GCST90001697	SZ	142	1e-05	0.001 (0.000)	1.00 [1.00-1.00]	0.00133	0.284	-0.005	0.117	0.045	0.847	CD45RA- CD28- CD8+ T cell %T cell	lymphocyte count
GCST90001698	SZ	640	1e-05	0.000 (0.000)	1.00 [1.00-1.00]	0.01	0.118	0.004	0.023	0.04	0.784	CD45RA+ CD28- CD8+ T cell Absolute Count	lymphocyte count
GCST90001699	SZ	31	1e-05	0.000 (0.000)	1.00 [1.00-1.00]	0.452	0.00907	0	0.897	0.564	0.989	CD45RA+ CD28- CD8+ T cell %CD8+ T cell	lymphocyte count
GCST90001700	SZ	164	1e-05	0.000 (0.000)	1.00 [1.00-1.00]	0.00883	0.22	0.002	0.58	0.089	0.872	CD45RA+ CD28- CD8+ T cell %T cell	lymphocyte count
GCST90001701	SZ	15	1e-05	0.028 (0.013)	1.03 [1.00-1.05]	0.075	0.369	-0.001	0.888	0.027	0.625	BAFF-R on CD20- CD38- B cell	blood protein measurement
GCST90001702	SZ	16	1e-05	0.005 (0.009)	1.00 [0.99-1.02]	0.22	0.205	-0.008	0.101	0.604	0.989	BAFF-R on CD24+ CD27+ B cell	blood protein measurement
GCST90001703	SZ	17	1e-05	-0.006 (0.016)	0.99 [0.96-1.03]	2.21e-08	0.765	-0.014	0.169	0.723	0.989	BAFF-R on IgD+ CD24+ B cell	blood protein measurement
GCST90001704	SZ	21	1e-05	0.002 (0.011)	1.00 [0.98-1.02]	0.00786	0.479	-0.01	0.089	0.854	0.989	BAFF-R on IgD+ CD24- B cell	blood protein measurement
GCST90001705	SZ	20	1e-05	0.010 (0.010)	1.01 [0.99-1.03]	0.139	0.26	-0.006	0.193	0.322	0.989	BAFF-R on IgD+ CD38- B cell	blood protein measurement
GCST90001706	SZ	27	1e-05	0.001 (0.011)	1.00 [0.98-1.02]	0.000124	0.574	-0.015	0.019	0.924	0.992	BAFF-R on IgD+ CD38- naive B cell	blood protein measurement
GCST90001707	SZ	24	1e-05	0.016 (0.009)	1.02 [1.00-1.03]	0.168	0.217	-0.007	0.342	0.061	0.847	BAFF-R on IgD+ CD38- unswitched memory B cell	blood protein measurement
GCST90001708	SZ	24	1e-05	-0.004 (0.010)	1.00 [0.98-1.02]	0.025	0.396	-0.007	0.2	0.697	0.989	BAFF-R on IgD+ CD38+ B cell	blood protein measurement
GCST90001709	SZ	25	1e-05	-0.007 (0.011)	0.99 [0.97-1.01]	8.84e-05	0.593	-0.016	0.00903	0.515	0.989	BAFF-R on IgD+ CD38dim B cell	blood protein measurement
GCST90001710	SZ	20	1e-05	0.009 (0.012)	1.01 [0.99-1.03]	0.019	0.44	-0.002	0.735	0.451	0.989	BAFF-R on IgD- CD24- B cell	blood protein measurement
GCST90001711	SZ	17	1e-05	0.007 (0.011)	1.01 [0.98-1.03]	0.016	0.475	-0.007	0.252	0.542	0.989	BAFF-R on IgD- CD27- B cell	blood protein measurement
GCST90001712	SZ	17	1e-05	0.006 (0.009)	1.01 [0.99-1.02]	0.235	0.187	-0.01	0.12	0.493	0.989	BAFF-R on IgD- CD38- B cell	blood protein measurement
GCST90001713	SZ	15	1e-05	0.029 (0.021)	1.03 [0.99-1.07]	0.052	0.405	-0.014	0.106	0.181	0.962	BAFF-R on IgD- CD38+ B cell	blood protein measurement
GCST90001714	SZ	16	1e-05	0.006 (0.011)	1.01 [0.98-1.03]	0.084	0.348	-0.01	0.065	0.612	0.989	BAFF-R on IgD- CD38dim B cell	blood protein measurement
GCST90001715	SZ	15	1e-05	-0.001 (0.018)	1.00 [0.96-1.03]	3.37e-08	0.778	-0.015	0.152	0.967	0.998	BAFF-R on memory B cell	blood protein measurement
GCST90001716	SZ	23	1e-05	0.002 (0.008)	1.00 [0.99-1.02]	0.45	0.00737	-0.01	0.037	0.84	0.989	BAFF-R on naive-mature B cell	blood protein measurement
GCST90001717	SZ	21	1e-05	-0.001 (0.014)	1.00 [0.97-1.03]	5.21e-07	0.702	-0.012	0.1	0.937	0.992	BAFF-R on unswitched memory B cell	blood protein measurement
GCST90001718	SZ	16	1e-05	0.005 (0.010)	1.01 [0.99-1.02]	0.147	0.276	-0.009	0.156	0.592	0.989	BAFF-R on switched memory B cell	blood protein measurement
GCST90001719	SZ	24	1e-05	-0.001 (0.010)	1.00 [0.98-1.02]	0.022	0.403	-0.017	0.00062	0.929	0.992	BAFF-R on IgD+ B cell	blood protein measurement
GCST90001720	SZ	23	1e-05	0.004 (0.014)	1.00 [0.98-1.03]	2.45e-06	0.668	-0.012	0.099	0.792	0.989	BAFF-R on transitional B cell	blood protein measurement
GCST90001721	SZ	21	1e-05	0.005 (0.013)	1.00 [0.98-1.03]	0.37	0.069	0.009	0.052	0.714	0.989	CD19 on CD20- B cell	blood protein measurement
GCST90001722	SZ	20	1e-05	-0.026 (0.014)	0.97 [0.95-1.00]	0.419	0.031	0.011	0.081	0.059	0.847	CD19 on CD20- CD38- B cell	blood protein measurement
GCST90001723	SZ	27	1e-05	-0.009 (0.013)	0.99 [0.97-1.02]	0.063	0.312	0.003	0.545	0.468	0.989	CD19 on CD24+ CD27+ B cell	blood protein measurement
GCST90001724	SZ	32	1e-05	0.009 (0.010)	1.01 [0.99-1.03]	0.065	0.29	0	0.979	0.369	0.989	CD19 on IgD+ CD24+ B cell	blood protein measurement
GCST90001725	SZ	26	1e-05	0.005 (0.009)	1.01 [0.99-1.02]	0.217	0.172	0.002	0.618	0.55	0.989	CD19 on IgD+ CD24- B cell	blood protein measurement
GCST90001726	SZ	30	1e-05	0.010 (0.012)	1.01 [0.99-1.03]	0.000794	0.509	0.003	0.558	0.406	0.989	CD19 on IgD+ CD38- B cell	blood protein measurement
GCST90001727	SZ	17	1e-05	-0.005 (0.010)	0.99 [0.98-1.01]	0.22	0.2	-0.001	0.794	0.587	0.989	CD19 on IgD+ CD38- naive B cell	blood protein measurement
GCST90001728	SZ	21	1e-05	-0.009 (0.009)	0.99 [0.97-1.01]	0.154	0.242	-0.007	0.363	0.349	0.989	CD19 on IgD+ CD38- unswitched memory B cell	blood protein measurement
GCST90001729	SZ	19	1e-05	-0.020 (0.022)	0.98 [0.94-1.02]	0.0067	0.502	0.01	0.313	0.372	0.989	CD19 on IgD+ CD38+ B cell	blood protein measurement
GCST90001730	SZ	23	1e-05	-0.001 (0.012)	1.00 [0.98-1.02]	0.00168	0.527	-0.002	0.779	0.966	0.998	CD19 on IgD+ CD38dim B cell	blood protein measurement
GCST90001731	SZ	22	1e-05	0.003 (0.015)	1.00 [0.97-1.03]	0.161	0.231	-0.007	0.231	0.857	0.989	CD19 on IgD- CD24- B cell	blood protein measurement
GCST90001732	SZ	25	1e-05	-0.034 (0.015)	0.97 [0.94-1.00]	0.994	-1.39	-0.002	0.766	0.022	0.625	CD19 on IgD- CD27- B cell	blood protein measurement
GCST90001733	SZ	22	1e-05	-0.010 (0.014)	0.99 [0.96-1.02]	0.346	0.085	0.001	0.762	0.474	0.989	CD19 on IgD- CD38- B cell	blood protein measurement
GCST90001734	SZ	17	1e-05	0.009 (0.014)	1.01 [0.98-1.04]	0.948	-0.99	-0.004	0.489	0.509	0.989	CD19 on IgD- CD38+ B cell	blood protein measurement
GCST90001735	SZ	23	1e-05	0.013 (0.017)	1.01 [0.98-1.05]	0.07	0.323	-0.009	0.215	0.446	0.989	CD19 on IgD- CD38dim B cell	blood protein measurement
GCST90001736	SZ	24	1e-05	0.001 (0.018)	1.00 [0.97-1.04]	0.035	0.373	0.003	0.708	0.962	0.997	CD19 on memory B cell	blood protein measurement
GCST90001737	SZ	27	1e-05	0.004 (0.012)	1.00 [0.98-1.03]	0.012	0.422	0.001	0.788	0.752	0.989	CD19 on naive-mature B cell	blood protein measurement
GCST90001738	SZ	21	1e-05	-0.020 (0.022)	0.98 [0.94-1.02]	0.114	0.281	-0.008	0.362	0.374	0.989	CD19 on unswitched memory B cell	blood protein measurement
GCST90001739	SZ	24	1e-05	-0.003 (0.016)	1.00 [0.97-1.03]	0.236	0.163	-0.006	0.39	0.876	0.991	CD19 on Plasma Blast-Plasma Cell	blood protein measurement
GCST90001740	SZ	24	1e-05	0.015 (0.015)	1.01 [0.99-1.04]	0.283	0.128	-0.002	0.751	0.323	0.989	CD19 on switched memory B cell	blood protein measurement
GCST90001741	SZ	27	1e-05	0.007 (0.009)	1.01 [0.99-1.03]	0.11	0.259	0.001	0.807	0.461	0.989	CD19 on IgD+ B cell	blood protein measurement
GCST90001742	SZ	23	1e-05	-0.000 (0.017)	1.00 [0.97-1.03]	0.00927	0.458	0.003	0.671	0.985	0.998	CD19 on transitional B cell	blood protein measurement
GCST90001743	SZ	26	1e-05	0.011 (0.018)	1.01 [0.98-1.05]	9.78e-07	0.662	0.002	0.823	0.539	0.989	CD20 on B cell	blood protein measurement
GCST90001744	SZ	15	1e-05	-0.004 (0.018)	1.00 [0.96-1.03]	0.659	-0.235	0.001	0.84	0.847	0.989	CD20 on CD20- CD38- B cell	blood protein measurement
GCST90001745	SZ	30	1e-05	-0.013 (0.019)	0.99 [0.95-1.02]	3.24e-05	0.584	0.011	0.148	0.481	0.989	CD20 on CD24+ CD27+ B cell	blood protein measurement
GCST90001746	SZ	23	1e-05	-0.004 (0.020)	1.00 [0.96-1.04]	0.0017	0.527	0.014	0.059	0.842	0.989	CD20 on IgD+ CD24+ B cell	blood protein measurement
GCST90001747	SZ	25	1e-05	0.003 (0.015)	1.00 [0.97-1.03]	1.48e-06	0.663	0.005	0.422	0.858	0.989	CD20 on IgD+ CD24- B cell	blood protein measurement
GCST90001748	SZ	24	1e-05	0.007 (0.015)	1.01 [0.98-1.04]	0.025	0.395	0.002	0.795	0.639	0.989	CD20 on IgD+ CD38- B cell	blood protein measurement
GCST90001749	SZ	17	1e-05	0.026 (0.024)	1.03 [0.98-1.08]	4e-06	0.707	0.007	0.657	0.266	0.989	CD20 on IgD+ CD38- naive B cell	blood protein measurement
GCST90001750	SZ	18	1e-05	0.003 (0.014)	1.00 [0.98-1.03]	0.276	0.148	0.01	0.332	0.816	0.989	CD20 on IgD+ CD38- unswitched memory B cell	blood protein measurement
GCST90001751	SZ	23	1e-05	-0.001 (0.017)	1.00 [0.97-1.03]	2.49e-05	0.631	0.003	0.702	0.942	0.992	CD20 on IgD+ CD38+ B cell	blood protein measurement
GCST90001752	SZ	28	1e-05	-0.003 (0.018)	1.00 [0.96-1.03]	1.48e-12	0.762	-0.001	0.939	0.851	0.989	CD20 on IgD+ CD38dim B cell	blood protein measurement
GCST90001753	SZ	27	1e-05	0.003 (0.015)	1.00 [0.97-1.03]	0.000102	0.578	0.007	0.238	0.858	0.989	CD20 on IgD- CD24- B cell	blood protein measurement
GCST90001754	SZ	18	1e-05	0.019 (0.018)	1.02 [0.98-1.06]	0.08	0.339	0.006	0.482	0.315	0.989	CD20 on IgD- CD27- B cell	blood protein measurement
GCST90001755	SZ	28	1e-05	0.004 (0.018)	1.00 [0.97-1.04]	0.00345	0.471	0	0.963	0.832	0.989	CD20 on IgD- CD38- B cell	blood protein measurement
GCST90001756	SZ	14	1e-05	0.023 (0.010)	1.02 [1.00-1.04]	0.252	0.185	-0.003	0.618	0.017	0.625	CD20 on IgD- CD38+ B cell	blood protein measurement
GCST90001757	SZ	34	1e-05	0.007 (0.007)	1.01 [0.99-1.02]	1.32e-05	0.581	-0.003	0.521	0.283	0.989	CD20 on IgD- CD38dim B cell	blood protein measurement
GCST90001758	SZ	26	1e-05	-0.003 (0.019)	1.00 [0.96-1.03]	8.71e-05	0.587	0.001	0.924	0.861	0.989	CD20 on memory B cell	blood protein measurement
GCST90001759	SZ	24	1e-05	0.004 (0.016)	1.00 [0.97-1.04]	6.73e-09	0.727	0.005	0.387	0.788	0.989	CD20 on naive-mature B cell	blood protein measurement
GCST90001760	SZ	20	1e-05	-0.051 (0.030)	0.95 [0.90-1.01]	6.33e-19	0.856	-0.013	0.3	0.092	0.872	CD20 on unswitched memory B cell	blood protein measurement
GCST90001761	SZ	30	1e-05	-0.003 (0.018)	1.00 [0.96-1.03]	2.04e-05	0.593	-0.006	0.489	0.884	0.991	CD20 on switched memory B cell	blood protein measurement
GCST90001762	SZ	23	1e-05	0.003 (0.022)	1.00 [0.96-1.05]	1.53e-06	0.675	-0.006	0.64	0.881	0.991	CD20 on IgD+ B cell	blood protein measurement
GCST90001763	SZ	23	1e-05	-0.001 (0.010)	1.00 [0.98-1.02]	0.705	-0.221	-0.006	0.145	0.938	0.992	CD20 on transitional B cell	blood protein measurement
GCST90001764	SZ	23	1e-05	-0.008 (0.011)	0.99 [0.97-1.01]	0.397	0.047	-0.008	0.064	0.492	0.989	CD24 on CD24+ CD27+ B cell	blood protein measurement
GCST90001765	SZ	25	1e-05	-0.004 (0.014)	1.00 [0.97-1.02]	3.89e-06	0.649	0.002	0.677	0.776	0.989	CD24 on IgD+ CD24+ B cell	blood protein measurement
GCST90001766	SZ	21	1e-05	-0.012 (0.021)	0.99 [0.95-1.03]	1.77e-12	0.798	-0.007	0.467	0.574	0.989	CD24 on IgD+ CD38- B cell	blood protein measurement
GCST90001767	SZ	22	1e-05	0.007 (0.012)	1.01 [0.98-1.03]	0.015	0.439	0.011	0.239	0.552	0.989	CD24 on IgD+ CD38- unswitched memory B cell	blood protein measurement
GCST90001768	SZ	23	1e-05	-0.006 (0.014)	0.99 [0.97-1.02]	0.034	0.38	0.002	0.702	0.697	0.989	CD24 on IgD+ CD38+ B cell	blood protein measurement
GCST90001769	SZ	27	1e-05	0.009 (0.013)	1.01 [0.98-1.04]	0.00265	0.486	0	0.997	0.496	0.989	CD24 on IgD- CD38- B cell	blood protein measurement
GCST90001770	SZ	29	1e-05	0.002 (0.009)	1.00 [0.98-1.02]	0.036	0.347	0.007	0.08	0.84	0.989	CD24 on IgD- CD38dim B cell	blood protein measurement
GCST90001771	SZ	29	1e-05	0.003 (0.009)	1.00 [0.99-1.02]	0.471	-0.00442	0	0.93	0.746	0.989	CD24 on memory B cell	blood protein measurement
GCST90001772	SZ	24	1e-05	-0.003 (0.011)	1.00 [0.98-1.02]	0.00364	0.492	0.002	0.766	0.749	0.989	CD24 on unswitched memory B cell	blood protein measurement
GCST90001773	SZ	37	1e-05	-0.003 (0.010)	1.00 [0.98-1.02]	7.34e-05	0.535	0.009	0.048	0.765	0.989	CD24 on switched memory B cell	blood protein measurement
GCST90001774	SZ	19	1e-05	-0.004 (0.013)	1.00 [0.97-1.02]	0.496	-0.034	0	0.984	0.785	0.989	CD24 on transitional B cell	blood protein measurement
GCST90001775	SZ	23	1e-05	0.004 (0.015)	1.00 [0.98-1.03]	0.000212	0.587	0.006	0.383	0.783	0.989	CD25 on B cell	blood protein measurement
GCST90001776	SZ	15	1e-05	0.014 (0.019)	1.01 [0.98-1.05]	0.073	0.371	-0.001	0.841	0.455	0.989	CD25 on CD20- CD38- B cell	blood protein measurement
GCST90001777	SZ	25	1e-05	-0.007 (0.008)	0.99 [0.98-1.01]	0.00734	0.456	0	0.953	0.393	0.989	CD25 on CD24+ CD27+ B cell	blood protein measurement
GCST90001778	SZ	25	1e-05	0.004 (0.008)	1.00 [0.99-1.02]	0.377	0.06	0.003	0.517	0.594	0.989	CD25 on IgD+ CD24+ B cell	blood protein measurement
GCST90001779	SZ	24	1e-05	0.002 (0.007)	1.00 [0.99-1.02]	0.16	0.224	0.008	0.093	0.814	0.989	CD25 on IgD+ CD24- B cell	blood protein measurement
GCST90001780	SZ	24	1e-05	-0.006 (0.010)	0.99 [0.97-1.01]	0.00328	0.496	-0.001	0.908	0.536	0.989	CD25 on IgD+ CD38- B cell	blood protein measurement
GCST90001781	SZ	24	1e-05	0.038 (0.010)	1.04 [1.02-1.06]	0.213	0.181	0.005	0.372	0.000211	0.042	CD25 on IgD+ CD38- naive B cell	blood protein measurement
GCST90001782	SZ	23	1e-05	0.005 (0.008)	1.00 [0.99-1.02]	0.023	0.406	0.006	0.271	0.556	0.989	CD25 on IgD+ CD38- unswitched memory B cell	blood protein measurement
GCST90001783	SZ	12	1e-05	0.008 (0.032)	1.01 [0.95-1.07]	0.00383	0.6	0.004	0.803	0.811	0.989	CD25 on IgD+ CD38+ B cell	blood protein measurement
GCST90001784	SZ	21	1e-05	0.003 (0.010)	1.00 [0.98-1.02]	0.044	0.374	0.011	0.068	0.747	0.989	CD25 on IgD+ CD38dim B cell	blood protein measurement
GCST90001785	SZ	25	1e-05	-0.017 (0.017)	0.98 [0.95-1.02]	0.00185	0.511	0	0.941	0.305	0.989	CD25 on IgD- CD24- B cell	blood protein measurement
GCST90001786	SZ	19	1e-05	0.002 (0.027)	1.00 [0.95-1.06]	1.78e-05	0.667	0.007	0.5	0.931	0.992	CD25 on IgD- CD27- B cell	blood protein measurement
GCST90001787	SZ	21	1e-05	0.002 (0.010)	1.00 [0.98-1.02]	0.27	0.145	0.005	0.241	0.871	0.991	CD25 on IgD- CD38- B cell	blood protein measurement
GCST90001788	SZ	19	1e-05	0.013 (0.017)	1.01 [0.98-1.05]	0.893	-0.631	-0.001	0.807	0.426	0.989	CD25 on IgD- CD38+ B cell	blood protein measurement
GCST90001789	SZ	23	1e-05	0.004 (0.014)	1.00 [0.98-1.03]	0.067	0.327	0.003	0.658	0.796	0.989	CD25 on IgD- CD38dim B cell	blood protein measurement
GCST90001790	SZ	22	1e-05	0.007 (0.012)	1.01 [0.98-1.03]	0.577	-0.098	0.007	0.185	0.555	0.989	CD25 on memory B cell	blood protein measurement
GCST90001791	SZ	22	1e-05	0.015 (0.011)	1.01 [0.99-1.04]	0.308	0.114	0.003	0.533	0.168	0.955	CD25 on naive-mature B cell	blood protein measurement
GCST90001792	SZ	23	1e-05	0.001 (0.008)	1.00 [0.99-1.02]	0.48	-0.016	0.002	0.593	0.889	0.992	CD25 on unswitched memory B cell	blood protein measurement
GCST90001793	SZ	20	1e-05	-0.005 (0.015)	0.99 [0.97-1.02]	0.753	-0.308	-0.003	0.588	0.725	0.989	CD25 on switched memory B cell	blood protein measurement
GCST90001794	SZ	24	1e-05	-0.003 (0.007)	1.00 [0.98-1.01]	0.533	-0.056	0.009	0.047	0.674	0.989	CD25 on IgD+ B cell	blood protein measurement
GCST90001795	SZ	21	1e-05	0.014 (0.021)	1.01 [0.97-1.06]	0.00346	0.515	0.007	0.402	0.512	0.989	CD25 on transitional B cell	blood protein measurement
GCST90001796	SZ	14	1e-05	0.016 (0.016)	1.02 [0.99-1.05]	0.065	0.393	-0.001	0.846	0.307	0.989	CD27 on CD20- B cell	blood protein measurement
GCST90001797	SZ	18	1e-05	0.009 (0.022)	1.01 [0.97-1.05]	0.000346	0.613	0.002	0.787	0.685	0.989	CD27 on CD20- CD38- B cell	blood protein measurement
GCST90001798	SZ	28	1e-05	0.004 (0.015)	1.00 [0.98-1.03]	4.03e-06	0.631	-0.013	0.137	0.807	0.989	CD27 on CD24+ CD27+ B cell	blood protein measurement
GCST90001799	SZ	18	1e-05	-0.025 (0.020)	0.98 [0.94-1.01]	7.96e-05	0.647	0.001	0.912	0.213	0.989	CD27 on T cell	blood protein measurement
GCST90001800	SZ	29	1e-05	0.012 (0.013)	1.01 [0.99-1.04]	2.99e-05	0.591	-0.005	0.336	0.35	0.989	CD27 on IgD+ CD24+ B cell	blood protein measurement
GCST90001801	SZ	23	1e-05	0.016 (0.012)	1.02 [0.99-1.04]	0.00259	0.512	-0.007	0.474	0.176	0.962	CD27 on IgD+ CD38- unswitched memory B cell	blood protein measurement
GCST90001802	SZ	31	1e-05	0.009 (0.016)	1.01 [0.98-1.04]	1.05e-05	0.599	-0.01	0.171	0.567	0.989	CD27 on IgD- CD38- B cell	blood protein measurement
GCST90001803	SZ	14	1e-05	0.004 (0.048)	1.00 [0.91-1.10]	1.21e-10	0.825	0.037	0.269	0.94	0.992	CD27 on IgD- CD38+ B cell	blood protein measurement
GCST90001804	SZ	28	1e-05	0.003 (0.017)	1.00 [0.97-1.04]	2.07e-08	0.694	-0.018	0.014	0.865	0.99	CD27 on IgD- CD38dim B cell	blood protein measurement
GCST90001805	SZ	24	1e-05	0.016 (0.015)	1.02 [0.99-1.05]	0.000198	0.581	-0.01	0.191	0.313	0.989	CD27 on memory B cell	blood protein measurement
GCST90001806	SZ	28	1e-05	0.013 (0.018)	1.01 [0.98-1.05]	1.22e-06	0.648	-0.009	0.296	0.454	0.989	CD27 on unswitched memory B cell	blood protein measurement
GCST90001807	SZ	16	1e-05	0.028 (0.032)	1.03 [0.97-1.10]	0.00232	0.574	-0.017	0.43	0.377	0.989	CD27 on Plasma Blast-Plasma Cell	blood protein measurement
GCST90001808	SZ	27	1e-05	0.015 (0.016)	1.01 [0.98-1.05]	1.05e-05	0.621	-0.021	0.024	0.365	0.989	CD27 on switched memory B cell	blood protein measurement
GCST90001809	SZ	20	1e-05	-0.015 (0.023)	0.98 [0.94-1.03]	1.08e-06	0.701	0.003	0.689	0.506	0.989	CD38 on CD20- B cell	blood protein measurement
GCST90001810	SZ	18	1e-05	0.010 (0.013)	1.01 [0.98-1.04]	0.222	0.194	-0.002	0.832	0.437	0.989	CD38 on CD3- CD19-	blood protein measurement
GCST90001811	SZ	15	1e-05	-0.033 (0.024)	0.97 [0.92-1.02]	0.00121	0.606	-0.012	0.218	0.179	0.962	CD38 on IgD+ CD24- B cell	blood protein measurement
GCST90001812	SZ	17	1e-05	-0.016 (0.016)	0.98 [0.95-1.02]	0.2	0.218	0.004	0.695	0.33	0.989	CD38 on IgD+ CD38+ B cell	blood protein measurement
GCST90001813	SZ	24	1e-05	-0.015 (0.017)	0.99 [0.95-1.02]	0.00237	0.509	0.002	0.833	0.372	0.989	CD38 on IgD+ CD38dim B cell	blood protein measurement
GCST90001814	SZ	13	1e-05	0.001 (0.007)	1.00 [0.99-1.02]	0.117	0.332	-0.005	0.396	0.896	0.992	CD38 on IgD- CD38+ B cell	blood protein measurement
GCST90001815	SZ	18	1e-05	0.007 (0.014)	1.01 [0.98-1.03]	1.82e-05	0.675	-0.01	0.234	0.594	0.989	CD38 on IgD- CD38dim B cell	blood protein measurement
GCST90001816	SZ	24	1e-05	0.013 (0.013)	1.01 [0.99-1.04]	0.349	0.081	0.002	0.718	0.331	0.989	CD38 on naive-mature B cell	blood protein measurement
GCST90001817	SZ	14	1e-05	-0.008 (0.031)	0.99 [0.93-1.05]	0.00385	0.575	-0.007	0.531	0.783	0.989	CD38 on Plasma Blast-Plasma Cell	blood protein measurement
GCST90001818	SZ	16	1e-05	-0.026 (0.024)	0.97 [0.93-1.02]	0.182	0.241	0.005	0.573	0.279	0.989	CD38 on IgD+ B cell	blood protein measurement
GCST90001819	SZ	23	1e-05	-0.041 (0.012)	0.96 [0.94-0.98]	0.213	0.184	-0.009	0.146	0.000586	0.071	CD38 on transitional B cell	blood protein measurement
GCST90001820	SZ	28	1e-05	0.015 (0.023)	1.02 [0.97-1.06]	5.96e-17	0.805	-0.001	0.903	0.509	0.989	IgD on IgD+ CD24+ B cell	blood protein measurement
GCST90001821	SZ	27	1e-05	0.013 (0.028)	1.01 [0.96-1.07]	1.73e-14	0.788	0.01	0.376	0.63	0.989	IgD on IgD+ CD24- B cell	blood protein measurement
GCST90001822	SZ	29	1e-05	0.016 (0.014)	1.02 [0.99-1.04]	0.038	0.343	0	0.938	0.234	0.989	IgD on IgD+ CD38- B cell	blood protein measurement
GCST90001823	SZ	18	1e-05	0.027 (0.033)	1.03 [0.96-1.10]	3.63e-13	0.824	-0.003	0.916	0.416	0.989	IgD on IgD+ CD38- unswitched memory B cell	blood protein measurement
GCST90001824	SZ	21	1e-05	0.032 (0.042)	1.03 [0.95-1.12]	2.38e-24	0.877	0.014	0.511	0.439	0.989	IgD on IgD+ CD38+ B cell	blood protein measurement
GCST90001825	SZ	19	1e-05	-0.004 (0.013)	1.00 [0.97-1.02]	0.023	0.436	-0.002	0.728	0.764	0.989	IgD on IgD+ CD38dim B cell	blood protein measurement
GCST90001826	SZ	21	1e-05	-0.025 (0.029)	0.98 [0.92-1.03]	2.4e-07	0.711	-0.022	0.128	0.381	0.989	IgD on unswitched memory B cell	blood protein measurement
GCST90001827	SZ	20	1e-05	-0.006 (0.023)	0.99 [0.95-1.04]	0.0033	0.525	0.002	0.853	0.796	0.989	IgD on IgD+ B cell	blood protein measurement
GCST90001828	SZ	29	1e-05	0.042 (0.031)	1.04 [0.98-1.11]	1.02e-19	0.82	-0.006	0.634	0.166	0.955	IgD on transitional B cell	blood protein measurement
GCST90001829	SZ	20	1e-05	0.004 (0.009)	1.00 [0.99-1.02]	0.324	0.105	-0.01	0.037	0.654	0.989	BAFF-R on B cell	blood protein measurement
GCST90001830	SZ	11	1e-05	0.012 (0.029)	1.01 [0.96-1.07]	0.000804	0.669	-0.01	0.483	0.679	0.989	BAFF-R on CD20- B cell	blood protein measurement
GCST90001831	SZ	14	1e-05	-0.038 (0.015)	0.96 [0.93-0.99]	0.466	-0.018	-0.001	0.907	0.013	0.568	CD62L on CD62L+ myeloid Dendritic Cell	blood protein measurement
GCST90001832	SZ	16	1e-05	0.018 (0.012)	1.02 [0.99-1.04]	0.354	0.087	-0.001	0.8	0.126	0.896	CD62L on CD62L+ plasmacytoid Dendritic Cell	blood protein measurement
GCST90001833	SZ	25	1e-05	-0.012 (0.013)	0.99 [0.96-1.01]	0.17	0.212	-0.006	0.339	0.363	0.989	CD62L on CD62L+ Dendritic Cell	blood protein measurement
GCST90001834	SZ	23	1e-05	-0.000 (0.012)	1.00 [0.98-1.02]	0.013	0.439	0.001	0.896	0.981	0.998	CD62L on monocyte	blood protein measurement
GCST90001835	SZ	15	1e-05	-0.057 (0.024)	0.94 [0.90-0.99]	0.00152	0.599	-0.011	0.244	0.019	0.625	CD62L on granulocyte	blood protein measurement
GCST90001836	SZ	26	1e-05	-0.002 (0.009)	1.00 [0.98-1.02]	0.706	-0.204	0	0.93	0.851	0.989	CD66b on CD66b++ myeloid cell	blood protein measurement
GCST90001837	SZ	21	1e-05	-0.005 (0.013)	1.00 [0.97-1.02]	0.00291	0.522	0.002	0.763	0.728	0.989	CD66b on Granulocytic Myeloid-Derived Suppressor Cells	blood protein measurement
GCST90001838	SZ	25	1e-05	-0.009 (0.013)	0.99 [0.97-1.02]	0.000513	0.551	-0.009	0.212	0.491	0.989	CD3 on naive CD8+ T cell	blood protein measurement
GCST90001839	SZ	19	1e-05	-0.015 (0.013)	0.98 [0.96-1.01]	0.243	0.173	-0.006	0.234	0.231	0.989	CD3 on Effector Memory CD8+ T cell	blood protein measurement
GCST90001840	SZ	24	1e-05	0.031 (0.015)	1.03 [1.00-1.06]	0.094	0.288	0.001	0.852	0.033	0.703	CD3 on Terminally Differentiated CD8+ T cell	blood protein measurement
GCST90001841	SZ	23	1e-05	-0.006 (0.013)	0.99 [0.97-1.02]	0.00731	0.469	0.003	0.689	0.647	0.989	CD3 on Central Memory CD4+ T cell	blood protein measurement
GCST90001842	SZ	25	1e-05	-0.002 (0.010)	1.00 [0.98-1.02]	0.034	0.369	0.002	0.654	0.829	0.989	CD3 on Naive CD4+ T cell	blood protein measurement
GCST90001843	SZ	18	1e-05	0.007 (0.012)	1.01 [0.98-1.03]	0.08	0.339	-0.002	0.814	0.582	0.989	CD3 on Effector Memory CD4+ T cell	blood protein measurement
GCST90001844	SZ	24	1e-05	-0.006 (0.013)	0.99 [0.97-1.02]	0.036	0.372	0.004	0.45	0.651	0.989	CD3 on Terminally Differentiated CD4+ T cell	blood protein measurement
GCST90001845	SZ	25	1e-05	0.002 (0.011)	1.00 [0.98-1.02]	0.139	0.238	0.008	0.129	0.864	0.99	CD3 on CD45RA- CD4+ T cell	blood protein measurement
GCST90001846	SZ	19	1e-05	0.009 (0.015)	1.01 [0.98-1.04]	0.055	0.369	-0.011	0.132	0.554	0.989	CD3 on Central Memory CD8+ T cell	blood protein measurement
GCST90001847	SZ	24	1e-05	-0.003 (0.009)	1.00 [0.98-1.01]	0.486	-0.019	0.002	0.516	0.713	0.989	CD3 on HLA DR+ T cell	blood protein measurement
GCST90001848	SZ	16	1e-05	0.001 (0.019)	1.00 [0.96-1.04]	0.101	0.326	-0.004	0.658	0.963	0.997	CD3 on Natural Killer T	blood protein measurement
GCST90001849	SZ	22	1e-05	-0.000 (0.012)	1.00 [0.98-1.02]	0.487	-0.022	-0.006	0.369	0.983	0.998	CD3 on HLA DR+ CD4+ T cell	blood protein measurement
GCST90001850	SZ	25	1e-05	0.021 (0.014)	1.02 [0.99-1.05]	0.041	0.357	0.002	0.789	0.138	0.903	CD3 on HLA DR+ CD8+ T cell	blood protein measurement
GCST90001851	SZ	30	1e-05	-0.002 (0.010)	1.00 [0.98-1.02]	0.032	0.351	0	0.976	0.846	0.989	CD3 on T cell	blood protein measurement
GCST90001852	SZ	18	1e-05	-0.007 (0.011)	0.99 [0.97-1.01]	0.299	0.129	-0.001	0.852	0.512	0.989	CD3 on CD39+ resting CD4 regulatory T cell	blood protein measurement
GCST90001853	SZ	18	1e-05	0.013 (0.011)	1.01 [0.99-1.03]	0.192	0.221	-0.005	0.451	0.223	0.989	CD3 on activated CD4 regulatory T cell	blood protein measurement
GCST90001854	SZ	24	1e-05	0.010 (0.009)	1.01 [0.99-1.03]	0.755	-0.275	-0.004	0.449	0.284	0.989	CD3 on CD39+ activated CD4 regulatory T cell	blood protein measurement
GCST90001855	SZ	20	1e-05	-0.007 (0.013)	0.99 [0.97-1.02]	0.00512	0.507	-0.004	0.55	0.602	0.989	CD3 on secreting CD4 regulatory T cell	blood protein measurement
GCST90001856	SZ	27	1e-05	0.006 (0.010)	1.01 [0.99-1.02]	0.64	-0.137	-0.006	0.211	0.553	0.989	CD3 on CD39+ secreting CD4 regulatory T cell	blood protein measurement
GCST90001857	SZ	22	1e-05	-0.001 (0.012)	1.00 [0.98-1.02]	0.00705	0.478	-0.008	0.212	0.957	0.995	CD3 on activated & secreting CD4 regulatory T cell	blood protein measurement
GCST90001858	SZ	28	1e-05	0.004 (0.011)	1.00 [0.98-1.03]	0.00306	0.476	-0.001	0.894	0.742	0.989	CD3 on CD45RA+ CD4+ T cell	blood protein measurement
GCST90001859	SZ	23	1e-05	-0.005 (0.010)	1.00 [0.98-1.01]	0.394	0.049	0.003	0.525	0.629	0.989	CD3 on CD8+ T cell	blood protein measurement
GCST90001860	SZ	26	1e-05	0.004 (0.009)	1.00 [0.99-1.02]	0.21	0.177	0.003	0.633	0.692	0.989	CD3 on CD39+ CD4+ T cell	blood protein measurement
GCST90001861	SZ	22	1e-05	-0.002 (0.014)	1.00 [0.97-1.03]	0.067	0.332	0.005	0.477	0.873	0.991	CD3 on CD28+ CD4+ T cell	blood protein measurement
GCST90001862	SZ	14	1e-05	0.006 (0.013)	1.01 [0.98-1.03]	0.178	0.257	-0.011	0.102	0.66	0.989	CD3 on CD28+ CD4-CD8- T cell	blood protein measurement
GCST90001863	SZ	20	1e-05	0.005 (0.015)	1.01 [0.98-1.03]	0.121	0.279	-0.017	0.021	0.724	0.989	CD3 on CD28+ CD45RA- CD8+ T cell	blood protein measurement
GCST90001864	SZ	24	1e-05	0.013 (0.013)	1.01 [0.99-1.04]	0.00321	0.497	0	0.982	0.334	0.989	CD3 on CD28+ CD45RA+ CD8+ T cell	blood protein measurement
GCST90001865	SZ	19	1e-05	-0.005 (0.020)	1.00 [0.96-1.04]	0.00127	0.567	-0.006	0.577	0.816	0.989	CD3 on CD28- CD8+ T cell	blood protein measurement
GCST90001866	SZ	15	1e-05	0.004 (0.013)	1.00 [0.98-1.03]	0.847	-0.6	0.007	0.365	0.767	0.989	CD3 on CD39+ CD8+ T cell	blood protein measurement
GCST90001867	SZ	26	1e-05	-0.015 (0.013)	0.98 [0.96-1.01]	0.113	0.259	0.005	0.359	0.232	0.989	CD3 on CD4+ T cell	blood protein measurement
GCST90001868	SZ	24	1e-05	0.002 (0.011)	1.00 [0.98-1.02]	0.013	0.435	-0.006	0.444	0.846	0.989	CD3 on CD4 regulatory T cell	blood protein measurement
GCST90001869	SZ	32	1e-05	-0.003 (0.013)	1.00 [0.97-1.02]	0.01	0.405	-0.001	0.818	0.822	0.989	CD3 on resting CD4 regulatory T cell	blood protein measurement
GCST90001870	SZ	14	1e-05	0.004 (0.009)	1.00 [0.99-1.02]	0.192	0.242	0.007	0.207	0.677	0.989	CD34 on Hematopoietic Stem Cell	blood protein measurement
GCST90001871	SZ	24	1e-05	-0.001 (0.012)	1.00 [0.97-1.02]	0.000288	0.572	0.005	0.489	0.911	0.992	HVEM on T cell	blood protein measurement
GCST90001872	SZ	18	1e-05	-0.003 (0.017)	1.00 [0.97-1.03]	2.31e-06	0.706	0.015	0.145	0.858	0.989	HVEM on naive CD8+ T cell	blood protein measurement
GCST90001873	SZ	17	1e-05	0.001 (0.014)	1.00 [0.97-1.03]	0.000294	0.627	0.015	0.096	0.923	0.992	HVEM on Effector Memory CD8+ T cell	blood protein measurement
GCST90001874	SZ	26	1e-05	-0.010 (0.010)	0.99 [0.97-1.01]	0.017	0.407	0.006	0.411	0.346	0.989	HVEM on Terminally Differentiated CD8+ T cell	blood protein measurement
GCST90001875	SZ	18	1e-05	-0.004 (0.015)	1.00 [0.97-1.03]	0.00937	0.494	0.032	0.0083	0.793	0.989	HVEM on CD4+ T cell	blood protein measurement
GCST90001876	SZ	17	1e-05	0.002 (0.009)	1.00 [0.98-1.02]	0.215	0.205	0.008	0.193	0.803	0.989	HVEM on Central Memory CD4+ T cell	blood protein measurement
GCST90001877	SZ	16	1e-05	-0.005 (0.014)	0.99 [0.97-1.02]	0.032	0.437	0.001	0.908	0.716	0.989	HVEM on naive CD4+ T cell	blood protein measurement
GCST90001878	SZ	18	1e-05	-0.003 (0.010)	1.00 [0.98-1.02]	0.35	0.088	0.013	0.12	0.809	0.989	HVEM on Effector Memory CD4+ T cell	blood protein measurement
GCST90001879	SZ	24	1e-05	-0.011 (0.012)	0.99 [0.97-1.01]	0.0016	0.522	0.007	0.235	0.354	0.989	HVEM on Terminally Differentiated CD4+ T cell	blood protein measurement
GCST90001880	SZ	18	1e-05	0.028 (0.009)	1.03 [1.01-1.05]	0.272	0.152	0	0.971	0.0015	0.122	HVEM on CD45RA- CD4+ T cell	blood protein measurement
GCST90001881	SZ	15	1e-05	0.027 (0.019)	1.03 [0.99-1.07]	0.00104	0.611	0.019	0.095	0.145	0.903	HVEM on CD8+ T cell	blood protein measurement
GCST90001882	SZ	18	1e-05	-0.006 (0.012)	0.99 [0.97-1.02]	0.00463	0.527	-0.003	0.747	0.615	0.989	HVEM on Central Memory CD8+ T cell	blood protein measurement
GCST90001883	SZ	26	1e-05	0.005 (0.013)	1.00 [0.98-1.03]	0.038	0.356	-0.008	0.148	0.693	0.989	CD16-CD56 on Natural Killer T	blood protein measurement
GCST90001884	SZ	27	1e-05	0.018 (0.015)	1.02 [0.99-1.05]	5.39e-10	0.73	0.024	0.02	0.236	0.989	CD16-CD56 on Natural Killer	blood protein measurement
GCST90001885	SZ	23	1e-05	0.026 (0.010)	1.03 [1.01-1.05]	0.699	-0.214	-0.001	0.737	0.00792	0.444	CD16-CD56 on HLA DR+ Natural Killer	blood protein measurement
GCST90001886	SZ	19	1e-05	0.008 (0.018)	1.01 [0.97-1.04]	8.28e-10	0.775	0.016	0.115	0.652	0.989	CD28 on CD39+ activated CD4 regulatory T cell	blood protein measurement
GCST90001887	SZ	16	1e-05	-0.004 (0.010)	1.00 [0.98-1.02]	0.268	0.162	-0.008	0.111	0.71	0.989	CD28 on secreting CD4 regulatory T cell	blood protein measurement
GCST90001888	SZ	20	1e-05	0.012 (0.027)	1.01 [0.96-1.07]	7.77e-12	0.797	0.012	0.29	0.659	0.989	CD28 on CD39+ secreting CD4 regulatory T cell	blood protein measurement
GCST90001889	SZ	22	1e-05	-0.005 (0.011)	1.00 [0.97-1.02]	0.172	0.221	-0.005	0.372	0.673	0.989	CD28 on activated & secreting CD4 regulatory T cell	blood protein measurement
GCST90001890	SZ	14	1e-05	0.013 (0.036)	1.01 [0.94-1.09]	1.52e-13	0.855	0.027	0.147	0.731	0.989	CD28 on CD45RA+ CD4+ T cell	blood protein measurement
GCST90001891	SZ	14	1e-05	-0.017 (0.023)	0.98 [0.94-1.03]	0.00116	0.619	-0.015	0.171	0.463	0.989	CD28 on CD45RA- CD4 not regulatory T cell	blood protein measurement
GCST90001892	SZ	17	1e-05	-0.001 (0.013)	1.00 [0.97-1.02]	0.00297	0.555	0.011	0.167	0.922	0.992	CD28 on CD39+ CD4+ T cell	blood protein measurement
GCST90001893	SZ	19	1e-05	-0.008 (0.021)	0.99 [0.95-1.03]	0.000522	0.594	0.002	0.807	0.691	0.989	CD28 on CD28+ CD45RA- CD8+ T cell	blood protein measurement
GCST90001894	SZ	26	1e-05	-0.016 (0.010)	0.98 [0.96-1.00]	0.149	0.226	-0.007	0.121	0.109	0.881	CD28 on CD28+ CD4+ T cell	blood protein measurement
GCST90001895	SZ	21	1e-05	-0.007 (0.011)	0.99 [0.97-1.02]	0.045	0.371	-0.009	0.069	0.539	0.989	CD28 on CD28+ CD4-CD8- T cell	blood protein measurement
GCST90001896	SZ	15	1e-05	0.005 (0.025)	1.01 [0.96-1.06]	1.11e-11	0.83	0.029	0.013	0.839	0.989	CD28 on CD28+ CD45RA+ CD8+ T cell	blood protein measurement
GCST90001897	SZ	16	1e-05	0.002 (0.007)	1.00 [0.99-1.02]	0.34	0.099	-0.001	0.865	0.729	0.989	CD28 on CD39+ CD8+ T cell	blood protein measurement
GCST90001898	SZ	24	1e-05	-0.011 (0.010)	0.99 [0.97-1.01]	0.325	0.098	0.001	0.88	0.315	0.989	CD28 on CD4+ T cell	blood protein measurement
GCST90001899	SZ	23	1e-05	-0.009 (0.007)	0.99 [0.98-1.01]	0.759	-0.288	0.004	0.327	0.219	0.989	CD28 on CD4 regulatory T cell	blood protein measurement
GCST90001900	SZ	19	1e-05	-0.023 (0.017)	0.98 [0.95-1.01]	0.000543	0.593	0.004	0.628	0.183	0.962	CD28 on resting CD4 regulatory T cell	blood protein measurement
GCST90001901	SZ	19	1e-05	-0.005 (0.011)	0.99 [0.97-1.02]	0.00028	0.61	0	0.993	0.636	0.989	CD28 on CD39+ resting CD4 regulatory T cell	blood protein measurement
GCST90001902	SZ	16	1e-05	-0.015 (0.019)	0.98 [0.95-1.02]	0.00929	0.513	0.003	0.701	0.432	0.989	CD28 on activated CD4 regulatory T cell	blood protein measurement
GCST90001903	SZ	20	1e-05	0.008 (0.014)	1.01 [0.98-1.04]	0.328	0.102	-0.007	0.246	0.572	0.989	CD86 on myeloid Dendritic Cell	blood protein measurement
GCST90001904	SZ	21	1e-05	0.004 (0.012)	1.00 [0.98-1.03]	0.27	0.145	0.002	0.686	0.73	0.989	CD86 on CD62L+ myeloid Dendritic Cell	blood protein measurement
GCST90001905	SZ	17	1e-05	0.040 (0.011)	1.04 [1.02-1.06]	0.317	0.117	-0.015	0.014	0.000229	0.042	CD86 on monocyte	blood protein measurement
GCST90001906	SZ	19	1e-05	-0.010 (0.015)	0.99 [0.96-1.02]	0.244	0.172	0.004	0.52	0.529	0.989	CD86 on granulocyte	blood protein measurement
GCST90001907	SZ	21	1e-05	-0.001 (0.011)	1.00 [0.98-1.02]	0.021	0.425	-0.005	0.303	0.957	0.995	CCR7 on naive CD4+ T cell	blood protein measurement
GCST90001908	SZ	22	1e-05	0.010 (0.012)	1.01 [0.99-1.03]	0.392	0.051	-0.001	0.842	0.382	0.989	CCR7 on naive CD8+ T cell	blood protein measurement
GCST90001909	SZ	15	1e-05	-0.009 (0.023)	0.99 [0.95-1.04]	0.00064	0.626	-0.017	0.046	0.71	0.989	CD45 on CD14+ monocyte	blood protein measurement
GCST90001910	SZ	14	1e-05	0.022 (0.021)	1.02 [0.98-1.07]	2.62e-05	0.707	0.005	0.584	0.282	0.989	CD45 on B cell	blood protein measurement
GCST90001911	SZ	24	1e-05	-0.027 (0.030)	0.97 [0.92-1.03]	3.88e-15	0.809	-0.002	0.88	0.369	0.989	CD45 on Natural Killer	blood protein measurement
GCST90001912	SZ	13	1e-05	0.014 (0.015)	1.01 [0.99-1.04]	0.38	0.066	0.011	0.059	0.329	0.989	CD45 on HLA DR+ Natural Killer	blood protein measurement
GCST90001913	SZ	13	1e-05	-0.047 (0.021)	0.95 [0.91-0.99]	0.094	0.361	-0.012	0.265	0.025	0.625	CD45 on granulocyte	blood protein measurement
GCST90001914	SZ	22	1e-05	-0.000 (0.014)	1.00 [0.97-1.03]	0.158	0.233	0.004	0.482	0.986	0.998	CD45 on lymphocyte	blood protein measurement
GCST90001915	SZ	15	1e-05	0.010 (0.016)	1.01 [0.98-1.04]	0.000673	0.624	-0.003	0.729	0.535	0.989	CD45 on T cell	blood protein measurement
GCST90001916	SZ	13	1e-05	0.025 (0.029)	1.03 [0.97-1.09]	0.00274	0.601	-0.013	0.303	0.39	0.989	CD45 on CD4+ T cell	blood protein measurement
GCST90001917	SZ	20	1e-05	0.006 (0.007)	1.01 [0.99-1.02]	0.00955	0.477	0.003	0.585	0.372	0.989	CD45 on CD8+ T cell	blood protein measurement
GCST90001918	SZ	16	1e-05	-0.009 (0.015)	0.99 [0.96-1.02]	0.024	0.458	-0.007	0.362	0.553	0.989	CD45 on HLA DR+ T cell	blood protein measurement
GCST90001919	SZ	22	1e-05	0.003 (0.012)	1.00 [0.98-1.03]	0.00916	0.465	-0.003	0.715	0.812	0.989	CD45 on Natural Killer T	blood protein measurement
GCST90001920	SZ	15	1e-05	0.002 (0.021)	1.00 [0.96-1.04]	0.000304	0.646	0.007	0.411	0.909	0.992	CD45 on HLA DR+ CD4+ T cell	blood protein measurement
GCST90001921	SZ	18	1e-05	-0.004 (0.013)	1.00 [0.97-1.02]	0.044	0.395	0	0.96	0.768	0.989	CD45 on HLA DR+ CD8+ T cell	blood protein measurement
GCST90001922	SZ	18	1e-05	0.009 (0.027)	1.01 [0.96-1.06]	0.000525	0.602	0.028	0.049	0.732	0.989	CD127 on T cell	blood protein measurement
GCST90001923	SZ	16	1e-05	-0.000 (0.015)	1.00 [0.97-1.03]	0.00856	0.517	-0.001	0.847	0.988	0.998	CD127 on CD45RA- CD4 not regulatory T cell	blood protein measurement
GCST90001924	SZ	20	1e-05	0.001 (0.011)	1.00 [0.98-1.02]	0.117	0.283	-0.002	0.754	0.92	0.992	CD127 on CD28+ CD4+ T cell	blood protein measurement
GCST90001925	SZ	22	1e-05	-0.014 (0.018)	0.99 [0.95-1.02]	0.038	0.38	0.005	0.548	0.455	0.989	CD127 on CD28+ CD4-CD8- T cell	blood protein measurement
GCST90001926	SZ	29	1e-05	0.003 (0.012)	1.00 [0.98-1.03]	0.421	0.029	0.004	0.418	0.792	0.989	CD127 on granulocyte	blood protein measurement
GCST90001927	SZ	24	1e-05	0.015 (0.015)	1.02 [0.99-1.04]	0.047	0.351	0.006	0.294	0.314	0.989	CD127 on CD8+ T cell	blood protein measurement
GCST90001928	SZ	19	1e-05	-0.004 (0.014)	1.00 [0.97-1.02]	0.014	0.463	-0.004	0.591	0.802	0.989	CD127 on CD28+ CD45RA- CD8+ T cell	blood protein measurement
GCST90001929	SZ	22	1e-05	0.020 (0.015)	1.02 [0.99-1.05]	0.00203	0.528	-0.003	0.605	0.203	0.989	CD127 on CD28+ CD45RA+ CD8+ T cell	blood protein measurement
GCST90001930	SZ	18	1e-05	0.007 (0.018)	1.01 [0.97-1.04]	0.00406	0.533	0.001	0.915	0.68	0.989	CD127 on CD28- CD8+ T cell	blood protein measurement
GCST90001931	SZ	20	1e-05	-0.015 (0.012)	0.98 [0.96-1.01]	0.14	0.26	-0.007	0.168	0.217	0.989	CD127 on CD4+ T cell	blood protein measurement
GCST90001932	SZ	21	1e-05	0.005 (0.024)	1.00 [0.96-1.05]	1.65e-09	0.757	0.005	0.674	0.851	0.989	CD127 on CD45RA+ CD4+ T cell	blood protein measurement
GCST90001933	SZ	22	1e-05	-0.014 (0.009)	0.99 [0.97-1.00]	0.133	0.256	-0.006	0.266	0.138	0.903	CD25 on CD45RA- CD4 not regulatory T cell	blood protein measurement
GCST90001934	SZ	22	1e-05	0.011 (0.012)	1.01 [0.99-1.04]	0.098	0.293	-0.002	0.662	0.358	0.989	CD25 on CD45RA+ CD4 not regulatory T cell	blood protein measurement
GCST90001935	SZ	17	1e-05	0.034 (0.019)	1.03 [1.00-1.07]	0.076	0.351	-0.006	0.49	0.072	0.847	CD25 on CD39+ CD4 regulatory T cell	blood protein measurement
GCST90001936	SZ	20	1e-05	-0.014 (0.009)	0.99 [0.97-1.00]	0.238	0.174	-0.006	0.146	0.119	0.886	CD25 on CD4 regulatory T cell	blood protein measurement
GCST90001937	SZ	18	1e-05	0.012 (0.020)	1.01 [0.97-1.05]	0.000241	0.622	0.005	0.445	0.53	0.989	CD25 on resting CD4 regulatory T cell	blood protein measurement
GCST90001938	SZ	14	1e-05	-0.000 (0.017)	1.00 [0.97-1.03]	0.718	-0.34	-0.007	0.35	0.996	0.998	CD25 on CD39+ resting CD4 regulatory T cell	blood protein measurement
GCST90001939	SZ	15	1e-05	0.013 (0.018)	1.01 [0.98-1.05]	0.525	-0.075	0.003	0.697	0.481	0.989	CD25 on activated CD4 regulatory T cell	blood protein measurement
GCST90001940	SZ	12	1e-05	-0.011 (0.019)	0.99 [0.95-1.03]	0.28	0.167	0.004	0.585	0.571	0.989	CD25 on CD39+ activated CD4 regulatory T cell	blood protein measurement
GCST90001941	SZ	14	1e-05	0.004 (0.011)	1.00 [0.98-1.03]	0.316	0.125	0.005	0.306	0.684	0.989	CD25 on secreting CD4 regulatory T cell	blood protein measurement
GCST90001942	SZ	16	1e-05	-0.007 (0.010)	0.99 [0.97-1.01]	0.176	0.246	0.006	0.195	0.517	0.989	CD25 on CD39+ secreting CD4 regulatory T cell	blood protein measurement
GCST90001943	SZ	17	1e-05	-0.010 (0.009)	0.99 [0.97-1.01]	0.121	0.297	-0.009	0.107	0.257	0.989	CD25 on activated & secreting CD4 regulatory T cell	blood protein measurement
GCST90001944	SZ	16	1e-05	-0.001 (0.008)	1.00 [0.98-1.01]	0.788	-0.431	-0.005	0.246	0.881	0.991	CD123 on plasmacytoid Dendritic Cell	blood protein measurement
GCST90001945	SZ	16	1e-05	-0.001 (0.008)	1.00 [0.98-1.01]	0.788	-0.431	-0.005	0.247	0.879	0.991	CD123 on CD62L+ plasmacytoid Dendritic Cell	blood protein measurement
GCST90001946	SZ	21	1e-05	-0.000 (0.008)	1.00 [0.98-1.01]	0.104	0.292	-0.001	0.793	0.949	0.993	CD33 on CD14+ monocyte	blood protein measurement
GCST90001947	SZ	27	1e-05	-0.002 (0.006)	1.00 [0.99-1.01]	0.457	0.00404	0.001	0.899	0.775	0.989	CD33 on CD33+ HLA DR+ CD14dim	blood protein measurement
GCST90001948	SZ	22	1e-05	-0.004 (0.008)	1.00 [0.98-1.01]	0.028	0.401	-0.007	0.239	0.618	0.989	CD33 on CD33dim HLA DR+ CD11b+	blood protein measurement
GCST90001949	SZ	22	1e-05	-0.005 (0.008)	1.00 [0.98-1.01]	0.033	0.388	-0.005	0.414	0.585	0.989	CD33 on CD33dim HLA DR+ CD11b-	blood protein measurement
GCST90001950	SZ	18	1e-05	-0.013 (0.009)	0.99 [0.97-1.01]	0.077	0.343	0.002	0.78	0.17	0.955	CD33 on Granulocytic Myeloid-Derived Suppressor Cells	blood protein measurement
GCST90001951	SZ	17	1e-05	0.001 (0.009)	1.00 [0.98-1.02]	0.029	0.436	0.004	0.622	0.942	0.992	CD33 on CD66b++ myeloid cell	blood protein measurement
GCST90001952	SZ	20	1e-05	-0.004 (0.008)	1.00 [0.98-1.01]	0.081	0.324	-0.005	0.269	0.59	0.989	CD33 on Monocytic Myeloid-Derived Suppressor Cells	blood protein measurement
GCST90001953	SZ	20	1e-05	0.008 (0.007)	1.01 [0.99-1.02]	0.189	0.215	0.001	0.877	0.29	0.989	CD33 on CD33dim HLA DR-	blood protein measurement
GCST90001954	SZ	22	1e-05	0.004 (0.005)	1.00 [0.99-1.01]	0.184	0.211	0.002	0.665	0.481	0.989	CD33 on basophil	blood protein measurement
GCST90001955	SZ	21	1e-05	0.008 (0.006)	1.01 [1.00-1.02]	0.472	-0.011	0.007	0.136	0.224	0.989	CD33 on Immature Myeloid-Derived Suppressor Cells	blood protein measurement
GCST90001956	SZ	24	1e-05	0.001 (0.006)	1.00 [0.99-1.01]	0.371	0.066	-0.001	0.831	0.809	0.989	CD33 on CD33+ HLA DR+	blood protein measurement
GCST90001957	SZ	23	1e-05	0.007 (0.007)	1.01 [0.99-1.02]	0.149	0.238	0.004	0.42	0.272	0.989	CD33 on CD33+ HLA DR+ CD14-	blood protein measurement
GCST90001958	SZ	15	1e-05	0.016 (0.017)	1.02 [0.98-1.05]	0.00101	0.612	0.006	0.4	0.352	0.989	CD4 on monocyte	blood protein measurement
GCST90001959	SZ	20	1e-05	-0.000 (0.022)	1.00 [0.96-1.04]	0.000172	0.614	-0.005	0.605	0.996	0.998	CD4 on HLA DR+ CD4+ T cell	blood protein measurement
GCST90001960	SZ	15	1e-05	0.021 (0.010)	1.02 [1.00-1.04]	0.49	-0.039	0.01	0.112	0.034	0.703	CD25 on CD4+ T cell	blood protein measurement
GCST90001961	SZ	22	1e-05	-0.005 (0.007)	0.99 [0.98-1.01]	0.45	0.00681	-0.01	0.059	0.449	0.989	CD25 on CD39+ CD4+ T cell	blood protein measurement
GCST90001962	SZ	20	1e-05	0.015 (0.027)	1.02 [0.96-1.07]	2.8e-06	0.688	-0.001	0.925	0.576	0.989	CD25 on CD28+ CD4+ T cell	blood protein measurement
GCST90001963	SZ	19	1e-05	-0.000 (0.009)	1.00 [0.98-1.02]	0.015	0.459	0.006	0.259	0.989	0.998	FSC-A on myeloid Dendritic Cell	blood protein measurement
GCST90001964	SZ	25	1e-05	0.001 (0.008)	1.00 [0.99-1.02]	0.441	0.015	0.001	0.75	0.923	0.992	FSC-A on plasmacytoid Dendritic Cell	blood protein measurement
GCST90001965	SZ	19	1e-05	-0.005 (0.009)	0.99 [0.98-1.01]	0.087	0.323	0.006	0.202	0.581	0.989	FSC-A on monocyte	blood protein measurement
GCST90001966	SZ	20	1e-05	-0.014 (0.013)	0.99 [0.96-1.01]	0.265	0.152	0.004	0.558	0.308	0.989	FSC-A on granulocyte	blood protein measurement
GCST90001967	SZ	22	1e-05	-0.011 (0.016)	0.99 [0.96-1.02]	0.037	0.382	-0.006	0.361	0.489	0.989	FSC-A on CD14+ monocyte	blood protein measurement
GCST90001968	SZ	19	1e-05	0.030 (0.018)	1.03 [1.00-1.07]	0.097	0.311	-0.003	0.744	0.087	0.872	FSC-A on B cell	blood protein measurement
GCST90001969	SZ	18	1e-05	0.019 (0.012)	1.02 [1.00-1.04]	0.383	0.06	-0.007	0.196	0.119	0.886	FSC-A on Natural Killer	blood protein measurement
GCST90001970	SZ	21	1e-05	-0.008 (0.007)	0.99 [0.98-1.01]	0.545	-0.072	0.007	0.149	0.265	0.989	FSC-A on HLA DR+ Natural Killer	blood protein measurement
GCST90001971	SZ	14	1e-05	0.016 (0.019)	1.02 [0.98-1.05]	0.037	0.444	0.011	0.094	0.396	0.989	FSC-A on lymphocyte	blood protein measurement
GCST90001972	SZ	19	1e-05	0.038 (0.020)	1.04 [1.00-1.08]	1.78e-06	0.702	0.016	0.033	0.054	0.847	FSC-A on T cell	blood protein measurement
GCST90001973	SZ	24	1e-05	0.014 (0.012)	1.01 [0.99-1.04]	0.016	0.422	0.012	0.016	0.228	0.989	FSC-A on CD4+ T cell	blood protein measurement
GCST90001974	SZ	16	1e-05	0.048 (0.025)	1.05 [1.00-1.10]	0.041	0.416	0.013	0.224	0.052	0.847	FSC-A on CD8+ T cell	blood protein measurement
GCST90001975	SZ	15	1e-05	0.014 (0.021)	1.01 [0.97-1.06]	0.131	0.299	-0.007	0.366	0.509	0.989	FSC-A on HLA DR+ T cell	blood protein measurement
GCST90001976	SZ	21	1e-05	-0.037 (0.021)	0.96 [0.93-1.00]	0.011	0.463	-0.015	0.081	0.073	0.847	FSC-A on Natural Killer T	blood protein measurement
GCST90001977	SZ	15	1e-05	-0.019 (0.015)	0.98 [0.95-1.01]	0.355	0.087	0.001	0.9	0.198	0.989	FSC-A on HLA DR+ CD4+ T cell	blood protein measurement
GCST90001978	SZ	18	1e-05	-0.002 (0.008)	1.00 [0.98-1.02]	0.502	-0.042	-0.002	0.678	0.841	0.989	FSC-A on HLA DR+ CD8+ T cell	blood protein measurement
GCST90001979	SZ	12	1e-05	-0.011 (0.015)	0.99 [0.96-1.02]	0.028	0.489	-0.003	0.829	0.481	0.989	CD16 on CD14- CD16+ monocyte	blood protein measurement
GCST90001980	SZ	22	1e-05	-0.009 (0.011)	0.99 [0.97-1.01]	0.012	0.451	0.008	0.264	0.441	0.989	CD40 on CD14+ CD16- monocyte	blood protein measurement
GCST90001981	SZ	18	1e-05	0.015 (0.009)	1.02 [1.00-1.03]	0.086	0.331	0.003	0.733	0.094	0.872	CD40 on CD14+ CD16+ monocyte	blood protein measurement
GCST90001982	SZ	24	1e-05	0.000 (0.012)	1.00 [0.98-1.02]	0.011	0.442	-0.005	0.384	0.98	0.998	CCR2 on CD14- CD16+ monocyte	blood protein measurement
GCST90001983	SZ	16	1e-05	0.033 (0.026)	1.03 [0.98-1.09]	0.000856	0.607	0.006	0.653	0.208	0.989	CD14 on CD14+ CD16+ monocyte	blood protein measurement
GCST90001984	SZ	16	1e-05	0.026 (0.015)	1.03 [1.00-1.06]	0.162	0.259	-0.002	0.816	0.07	0.847	HLA DR on CD14- CD16+ monocyte	blood protein measurement
GCST90001985	SZ	26	1e-05	0.006 (0.007)	1.01 [0.99-1.02]	0.02	0.399	-0.002	0.741	0.393	0.989	CD40 on monocytes	blood protein measurement
GCST90001986	SZ	15	1e-05	-0.033 (0.020)	0.97 [0.93-1.01]	0.146	0.283	-0.017	0.022	0.091	0.872	CD14 on CD14+ CD16- monocyte	blood protein measurement
GCST90001987	SZ	33	1e-05	-0.001 (0.007)	1.00 [0.99-1.01]	0.000108	0.545	0.009	0.04	0.87	0.991	CD64 on CD14+ CD16- monocyte	blood protein measurement
GCST90001988	SZ	21	1e-05	0.030 (0.018)	1.03 [0.99-1.07]	1.45e-06	0.69	-0.021	0.042	0.101	0.875	HLA DR on CD14+ CD16- monocyte	blood protein measurement
GCST90001989	SZ	23	1e-05	0.006 (0.010)	1.01 [0.99-1.03]	0.00602	0.478	-0.001	0.909	0.539	0.989	CD40 on CD14- CD16+ monocyte	blood protein measurement
GCST90001990	SZ	18	1e-05	-0.025 (0.034)	0.98 [0.91-1.04]	3.47e-10	0.788	0.02	0.189	0.458	0.989	CD64 on CD14- CD16+ monocyte	blood protein measurement
GCST90001991	SZ	22	1e-05	0.026 (0.018)	1.03 [0.99-1.06]	1.62e-06	0.681	-0.02	0.042	0.141	0.903	HLA DR on CD14+ monocyte	blood protein measurement
GCST90001992	SZ	34	1e-05	0.007 (0.006)	1.01 [1.00-1.02]	0.48	-0.00781	-0.001	0.766	0.211	0.989	CCR2 on CD14+ CD16+ monocyte	blood protein measurement
GCST90001993	SZ	13	1e-05	-0.019 (0.022)	0.98 [0.94-1.02]	0.63	-0.219	-0.006	0.558	0.38	0.989	PDL-1 on CD14+ CD16- monocyte	blood protein measurement
GCST90001994	SZ	17	1e-05	0.015 (0.010)	1.01 [0.99-1.04]	0.24	0.183	0	0.973	0.154	0.943	CX3CR1 on CD14- CD16-	blood protein measurement
GCST90001995	SZ	24	1e-05	-0.024 (0.015)	0.98 [0.95-1.01]	0.014	0.429	0.011	0.17	0.109	0.881	CX3CR1 on monocyte	blood protein measurement
GCST90001996	SZ	25	1e-05	-0.023 (0.015)	0.98 [0.95-1.01]	2.25e-05	0.62	-0.012	0.105	0.126	0.896	CX3CR1 on CD14+ CD16+ monocyte	blood protein measurement
GCST90001997	SZ	25	1e-05	-0.019 (0.014)	0.98 [0.95-1.01]	0.002	0.508	0.003	0.649	0.172	0.958	CX3CR1 on CD14+ CD16- monocyte	blood protein measurement
GCST90001998	SZ	27	1e-05	0.020 (0.010)	1.02 [1.00-1.04]	0.311	0.104	-0.002	0.663	0.058	0.847	PDL-1 on CD14+ CD16+ monocyte	blood protein measurement
GCST90001999	SZ	20	1e-05	-0.015 (0.012)	0.98 [0.96-1.01]	0.813	-0.408	0.004	0.517	0.196	0.989	PDL-1 on CD14- CD16+ monocyte	blood protein measurement
GCST90002000	SZ	27	1e-05	0.009 (0.012)	1.01 [0.99-1.03]	0.00649	0.45	-0.008	0.102	0.432	0.989	PDL-1 on CD14- CD16-	blood protein measurement
GCST90002001	SZ	14	1e-05	-0.004 (0.018)	1.00 [0.96-1.03]	0.0032	0.583	0.001	0.92	0.834	0.989	CD64 on CD14- CD16-	blood protein measurement
GCST90002002	SZ	11	1e-05	0.016 (0.031)	1.02 [0.96-1.08]	0.0044	0.609	0.012	0.405	0.599	0.989	PDL-1 on monocyte	blood protein measurement
GCST90002003	SZ	14	1e-05	0.004 (0.018)	1.00 [0.97-1.04]	0.149	0.287	0.006	0.355	0.822	0.989	CCR2 on CD14- CD16-	blood protein measurement
GCST90002004	SZ	22	1e-05	-0.009 (0.010)	0.99 [0.97-1.01]	0.105	0.286	-0.003	0.411	0.346	0.989	CCR2 on CD14+ CD16- monocyte	blood protein measurement
GCST90002005	SZ	21	1e-05	-0.016 (0.012)	0.98 [0.96-1.01]	0.365	0.072	0.002	0.742	0.186	0.962	CD16 on CD14+ CD16+ monocyte	blood protein measurement
GCST90002006	SZ	27	1e-05	0.012 (0.013)	1.01 [0.99-1.04]	0.000517	0.538	0.004	0.519	0.356	0.989	CD64 on monocyte	blood protein measurement
GCST90002007	SZ	19	1e-05	0.006 (0.012)	1.01 [0.98-1.03]	3.02e-06	0.695	0.01	0.249	0.586	0.989	HLA DR on CD14+ CD16+ monocyte	blood protein measurement
GCST90002008	SZ	19	1e-05	0.011 (0.012)	1.01 [0.99-1.03]	0.168	0.237	-0.006	0.334	0.376	0.989	CCR2 on monocyte	blood protein measurement
GCST90002009	SZ	25	1e-05	0.000 (0.003)	1.00 [1.00-1.01]	0.000172	0.578	0.008	0.145	0.933	0.992	HLA DR on CD14- CD16-	blood protein measurement
GCST90002010	SZ	19	1e-05	0.018 (0.017)	1.02 [0.98-1.05]	1.33e-07	0.732	-0.015	0.169	0.299	0.989	HLA DR on monocyte	blood protein measurement
GCST90002011	SZ	12	1e-05	-0.034 (0.025)	0.97 [0.92-1.01]	0.118	0.34	0.009	0.428	0.169	0.955	CD64 on CD14+ CD16+ monocyte	blood protein measurement
GCST90002012	SZ	20	1e-05	-0.014 (0.018)	0.99 [0.95-1.02]	0.00524	0.505	-0.002	0.761	0.451	0.989	CX3CR1 on CD14- CD16+ monocyte	blood protein measurement
GCST90002013	SZ	12	1e-05	-0.001 (0.009)	1.00 [0.98-1.02]	0.287	0.161	0	0.996	0.942	0.992	CCR2 on myeloid Dendritic Cell	blood protein measurement
GCST90002014	SZ	15	1e-05	0.014 (0.016)	1.01 [0.98-1.05]	0.2	0.229	-0.008	0.324	0.377	0.989	CCR2 on CD62L+ myeloid Dendritic Cell	blood protein measurement
GCST90002015	SZ	18	1e-05	0.013 (0.011)	1.01 [0.99-1.03]	0.281	0.144	0.004	0.41	0.248	0.989	CCR2 on plasmacytoid Dendritic Cell	blood protein measurement
GCST90002016	SZ	18	1e-05	0.013 (0.011)	1.01 [0.99-1.03]	0.282	0.144	0.004	0.412	0.247	0.989	CCR2 on CD62L+ plasmacytoid Dendritic Cell	blood protein measurement
GCST90002017	SZ	22	1e-05	0.011 (0.016)	1.01 [0.98-1.04]	0.00956	0.463	-0.003	0.777	0.48	0.989	CCR2 on monocyte	blood protein measurement
GCST90002018	SZ	16	1e-05	-0.001 (0.012)	1.00 [0.98-1.02]	0.576	-0.124	-0.002	0.66	0.947	0.993	CCR2 on granulocyte	blood protein measurement
GCST90002019	SZ	23	1e-05	-0.004 (0.009)	1.00 [0.98-1.01]	0.053	0.347	0.001	0.804	0.628	0.989	CD14 on Monocytic Myeloid-Derived Suppressor Cells	blood protein measurement
GCST90002020	SZ	17	1e-05	-0.017 (0.014)	0.98 [0.96-1.01]	0.052	0.389	-0.007	0.454	0.218	0.989	CD14 on CD33+ HLA DR+ CD14dim	blood protein measurement
GCST90002021	SZ	19	1e-05	-0.032 (0.012)	0.97 [0.94-0.99]	0.035	0.405	0.001	0.867	0.01	0.492	CD14 on CD33dim HLA DR+ CD11b+	blood protein measurement
GCST90002022	SZ	23	1e-05	-0.009 (0.019)	0.99 [0.96-1.03]	1.29e-06	0.677	-0.017	0.061	0.653	0.989	CD4 on CD4+ T cell	blood protein measurement
GCST90002023	SZ	14	1e-05	-0.009 (0.030)	0.99 [0.93-1.05]	3.38e-09	0.805	-0.015	0.32	0.766	0.989	CD4 on Central Memory CD4+ T cell	blood protein measurement
GCST90002024	SZ	20	1e-05	-0.005 (0.015)	1.00 [0.97-1.03]	0.171	0.23	0.004	0.608	0.746	0.989	CD4 on naive CD4+ T cell	blood protein measurement
GCST90002025	SZ	20	1e-05	-0.004 (0.017)	1.00 [0.96-1.03]	1.93e-10	0.778	-0.01	0.156	0.832	0.989	CD4 on Effector Memory CD4+ T cell	blood protein measurement
GCST90002026	SZ	25	1e-05	0.029 (0.009)	1.03 [1.01-1.05]	0.423	0.028	-0.006	0.126	0.0012	0.109	CD4 on Terminally Differentiated CD4+ T cell	blood protein measurement
GCST90002027	SZ	23	1e-05	-0.007 (0.019)	0.99 [0.96-1.03]	1.42e-06	0.676	-0.019	0.041	0.705	0.989	CD4 on CD45RA+ CD4+ T cell	blood protein measurement
GCST90002028	SZ	23	1e-05	-0.008 (0.021)	0.99 [0.95-1.03]	0.000242	0.583	-0.006	0.41	0.691	0.989	CD19 on B cell	blood protein measurement
GCST90002029	SZ	22	1e-05	-0.002 (0.013)	1.00 [0.97-1.02]	0.452	0.00575	0	0.999	0.851	0.989	CD39 on CD39+ CD8+ T cell	blood protein measurement
GCST90002030	SZ	20	1e-05	-0.004 (0.008)	1.00 [0.98-1.01]	0.247	0.166	0.002	0.629	0.652	0.989	CD39 on CD39+ activated CD4 regulatory T cell	blood protein measurement
GCST90002031	SZ	19	1e-05	-0.001 (0.010)	1.00 [0.98-1.02]	0.419	0.03	-0.001	0.808	0.919	0.992	CD39 on CD39+ secreting CD4 regulatory T cell	blood protein measurement
GCST90002032	SZ	21	1e-05	0.007 (0.015)	1.01 [0.98-1.04]	0.044	0.373	0.013	0.117	0.64	0.989	CD39 on CD39+ CD4+ T cell	blood protein measurement
GCST90002033	SZ	26	1e-05	-0.006 (0.010)	0.99 [0.98-1.01]	0.359	0.072	-0.001	0.851	0.555	0.989	CD39 on granulocyte	blood protein measurement
GCST90002034	SZ	19	1e-05	-0.007 (0.009)	0.99 [0.97-1.01]	0.011	0.479	-0.003	0.61	0.424	0.989	CD39 on monocyte	blood protein measurement
GCST90002035	SZ	25	1e-05	0.034 (0.019)	1.03 [1.00-1.07]	0.000173	0.578	0.006	0.423	0.072	0.847	CD80 on myeloid Dendritic Cell	blood protein measurement
GCST90002036	SZ	22	1e-05	0.002 (0.018)	1.00 [0.97-1.04]	1.11e-06	0.686	0.008	0.32	0.932	0.992	CD80 on CD62L+ myeloid Dendritic Cell	blood protein measurement
GCST90002037	SZ	18	1e-05	0.015 (0.013)	1.02 [0.99-1.04]	0.00519	0.522	0.003	0.66	0.245	0.989	CD80 on plasmacytoid Dendritic Cell	blood protein measurement
GCST90002038	SZ	18	1e-05	-0.008 (0.016)	0.99 [0.96-1.02]	0.00106	0.581	0.011	0.099	0.61	0.989	CD80 on CD62L+ plasmacytoid Dendritic Cell	blood protein measurement
GCST90002039	SZ	22	1e-05	0.005 (0.013)	1.00 [0.98-1.03]	0.202	0.196	-0.003	0.581	0.709	0.989	CD80 on monocyte	blood protein measurement
GCST90002040	SZ	32	1e-05	0.006 (0.012)	1.01 [0.98-1.03]	0.091	0.26	0.011	0.021	0.633	0.989	CD80 on granulocyte	blood protein measurement
GCST90002041	SZ	19	1e-05	-0.017 (0.016)	0.98 [0.95-1.01]	0.00255	0.543	0.002	0.8	0.292	0.989	CD45 on lymphocyte	blood protein measurement
GCST90002042	SZ	16	1e-05	-0.012 (0.016)	0.99 [0.96-1.02]	0.047	0.406	-0.01	0.427	0.455	0.989	CD45 on CD33+ HLA DR+ CD14-	blood protein measurement
GCST90002043	SZ	13	1e-05	-0.011 (0.017)	0.99 [0.96-1.02]	0.061	0.41	-0.002	0.829	0.513	0.989	CD45 on CD33+ HLA DR+ CD14dim	blood protein measurement
GCST90002044	SZ	9	1e-05	0.028 (0.019)	1.03 [0.99-1.07]	0.376	0.071	-0.022	0.206	0.137	0.903	CD45 on CD33dim HLA DR+ CD11b-	blood protein measurement
GCST90002045	SZ	15	1e-05	0.008 (0.013)	1.01 [0.98-1.03]	0.932	-0.98	-0.007	0.48	0.566	0.989	CD45 on CD33- HLA DR-	blood protein measurement
GCST90002046	SZ	23	1e-05	-0.002 (0.007)	1.00 [0.98-1.01]	0.00531	0.483	-0.004	0.378	0.815	0.989	CD45 on CD33- HLA DR+	blood protein measurement
GCST90002047	SZ	17	1e-05	-0.004 (0.012)	1.00 [0.97-1.02]	0.098	0.323	0.004	0.657	0.737	0.989	CD45 on Granulocytic Myeloid-Derived Suppressor Cells	blood protein measurement
GCST90002048	SZ	14	1e-05	-0.005 (0.016)	0.99 [0.96-1.03]	0.044	0.429	-0.015	0.081	0.74	0.989	CD45 on CD66b++ myelod cell	blood protein measurement
GCST90002049	SZ	14	1e-05	0.022 (0.019)	1.02 [0.98-1.06]	0.00498	0.564	0.004	0.746	0.245	0.989	CD45 on Monocytic Myeloid-Derived Suppressor Cells	blood protein measurement
GCST90002050	SZ	19	1e-05	0.010 (0.012)	1.01 [0.99-1.03]	0.161	0.244	-0.009	0.311	0.436	0.989	CD45 on CD33dim HLA DR-	blood protein measurement
GCST90002051	SZ	18	1e-05	0.012 (0.011)	1.01 [0.99-1.03]	0.617	-0.156	0.006	0.447	0.29	0.989	CD45 on basophil	blood protein measurement
GCST90002052	SZ	10	1e-05	0.013 (0.009)	1.01 [1.00-1.03]	0.871	-0.974	-0.012	0.142	0.138	0.903	CD45 on Immature Myeloid-Derived Suppressor Cells	blood protein measurement
GCST90002053	SZ	13	1e-05	0.019 (0.016)	1.02 [0.99-1.05]	0.00104	0.634	0.01	0.219	0.225	0.989	CD45 on CD33+ HLA DR+	blood protein measurement
GCST90002054	SZ	14	1e-05	0.017 (0.026)	1.02 [0.97-1.07]	7.53e-06	0.727	-0.014	0.408	0.53	0.989	CD8 on Central Memory CD8+ T cell	blood protein measurement
GCST90002055	SZ	16	1e-05	0.014 (0.014)	1.01 [0.99-1.04]	0.203	0.22	-0.001	0.837	0.336	0.989	CD8 on naive CD8+ T cell	blood protein measurement
GCST90002056	SZ	20	1e-05	-0.007 (0.024)	0.99 [0.95-1.04]	4.2e-07	0.712	-0.011	0.414	0.756	0.989	CD8 on Effector Memory CD8+ T cell	blood protein measurement
GCST90002057	SZ	16	1e-05	0.014 (0.026)	1.01 [0.96-1.07]	3.81e-06	0.717	-0.002	0.842	0.586	0.989	CD8 on Terminally Differentiated CD8+ T cell	blood protein measurement
GCST90002058	SZ	25	1e-05	0.013 (0.016)	1.01 [0.98-1.05]	2.06e-06	0.658	-0.009	0.235	0.434	0.989	CD8 on CD8+ T cell	blood protein measurement
GCST90002059	SZ	17	1e-05	-0.009 (0.016)	0.99 [0.96-1.02]	0.026	0.442	0.014	0.034	0.565	0.989	CD8 on Natural Killer T	blood protein measurement
GCST90002060	SZ	23	1e-05	0.030 (0.020)	1.03 [0.99-1.07]	1.84e-11	0.774	0.014	0.064	0.129	0.903	CD8 on HLA DR+ CD8+ T cell	blood protein measurement
GCST90002061	SZ	29	1e-05	-0.002 (0.015)	1.00 [0.97-1.03]	2.1e-05	0.598	-0.003	0.668	0.898	0.992	CD4 on CD39+ CD4+ T cell	blood protein measurement
GCST90002062	SZ	21	1e-05	0.015 (0.017)	1.01 [0.98-1.05]	0.055	0.356	-0.01	0.175	0.371	0.989	CD4 on CD28+ CD4+ T cell	blood protein measurement
GCST90002063	SZ	28	1e-05	0.010 (0.010)	1.01 [0.99-1.03]	0.077	0.29	-0.002	0.607	0.333	0.989	CD4 on CD4 regulatory T cell	blood protein measurement
GCST90002064	SZ	13	1e-05	0.021 (0.024)	1.02 [0.98-1.07]	0.011	0.538	0.014	0.109	0.367	0.989	CD4 on resting CD4 regulatory T cell	blood protein measurement
GCST90002065	SZ	15	1e-05	0.028 (0.025)	1.03 [0.98-1.08]	1.28e-05	0.709	0.001	0.943	0.254	0.989	CD4 on CD39+ resting CD4 regulatory T cell	blood protein measurement
GCST90002066	SZ	27	1e-05	0.001 (0.014)	1.00 [0.97-1.03]	4.58e-08	0.691	-0.005	0.51	0.932	0.992	CD4 on activated CD4 regulatory T cell	blood protein measurement
GCST90002067	SZ	23	1e-05	0.023 (0.014)	1.02 [1.00-1.05]	0.00329	0.503	0.012	0.079	0.097	0.872	CD4 on CD39+ activated CD4 regulatory T cell	blood protein measurement
GCST90002068	SZ	23	1e-05	0.015 (0.011)	1.01 [0.99-1.04]	0.259	0.149	-0.007	0.202	0.197	0.989	CD4 on secreting CD4 regulatory T cell	blood protein measurement
GCST90002069	SZ	22	1e-05	0.030 (0.016)	1.03 [1.00-1.06]	0.000112	0.608	0.012	0.077	0.058	0.847	CD4 on CD39+ secreting CD4 regulatory T cell	blood protein measurement
GCST90002070	SZ	31	1e-05	0.000 (0.010)	1.00 [0.98-1.02]	0.0098	0.411	-0.009	0.059	0.987	0.998	CD4 on activated & secreting CD4 regulatory T cell	blood protein measurement
GCST90002071	SZ	18	1e-05	0.025 (0.012)	1.02 [1.00-1.05]	0.116	0.295	0.007	0.198	0.049	0.847	SSC-A on myeloid Dendritic Cell	blood protein measurement
GCST90002072	SZ	24	1e-05	-0.000 (0.011)	1.00 [0.98-1.02]	0.379	0.059	0.001	0.903	0.98	0.998	SSC-A on plasmacytoid Dendritic Cell	blood protein measurement
GCST90002073	SZ	20	1e-05	-0.005 (0.009)	0.99 [0.98-1.01]	0.734	-0.282	0.003	0.625	0.584	0.989	SSC-A on monocyte	blood protein measurement
GCST90002074	SZ	23	1e-05	0.001 (0.012)	1.00 [0.98-1.02]	0.25	0.155	0.001	0.876	0.955	0.995	SSC-A on CD14+ monocyte	blood protein measurement
GCST90002075	SZ	12	1e-05	0.005 (0.024)	1.00 [0.96-1.05]	0.101	0.362	-0.023	0.056	0.84	0.989	SSC-A on B cell	blood protein measurement
GCST90002076	SZ	23	1e-05	0.043 (0.019)	1.04 [1.01-1.08]	3.19e-05	0.627	0.008	0.305	0.021	0.625	SSC-A on Natural Killer	blood protein measurement
GCST90002077	SZ	28	1e-05	0.002 (0.008)	1.00 [0.99-1.02]	0.282	0.122	0.007	0.055	0.839	0.989	SSC-A on HLA DR+ Natural Killer	blood protein measurement
GCST90002078	SZ	28	1e-05	0.003 (0.013)	1.00 [0.98-1.03]	0.00138	0.503	0.001	0.831	0.795	0.989	SSC-A on granulocyte	blood protein measurement
GCST90002079	SZ	16	1e-05	0.013 (0.029)	1.01 [0.96-1.07]	0.00685	0.528	0.009	0.643	0.654	0.989	SSC-A on lymphocyte	blood protein measurement
GCST90002080	SZ	20	1e-05	0.004 (0.036)	1.00 [0.93-1.08]	1.95e-12	0.804	-0.004	0.76	0.907	0.992	SSC-A on T cell	blood protein measurement
GCST90002081	SZ	27	1e-05	0.026 (0.016)	1.03 [0.99-1.06]	0.087	0.283	0.007	0.234	0.104	0.881	SSC-A on CD4+ T cell	blood protein measurement
GCST90002082	SZ	18	1e-05	0.011 (0.015)	1.01 [0.98-1.04]	0.18	0.231	-0.004	0.561	0.462	0.989	SSC-A on CD8+ T cell	blood protein measurement
GCST90002083	SZ	20	1e-05	-0.017 (0.018)	0.98 [0.95-1.02]	0.024	0.423	-0.008	0.356	0.347	0.989	SSC-A on HLA DR+ T cell	blood protein measurement
GCST90002084	SZ	19	1e-05	0.005 (0.011)	1.00 [0.98-1.03]	0.015	0.463	0.001	0.8	0.658	0.989	SSC-A on Natural Killer T	blood protein measurement
GCST90002085	SZ	20	1e-05	0.019 (0.020)	1.02 [0.98-1.06]	0.00147	0.554	0.002	0.809	0.332	0.989	SSC-A on HLA DR+ CD4+ T cell	blood protein measurement
GCST90002086	SZ	23	1e-05	0.034 (0.022)	1.03 [0.99-1.08]	1.09e-07	0.706	0.003	0.721	0.116	0.886	SSC-A on HLA DR+ CD8+ T cell	blood protein measurement
GCST90002087	SZ	29	1e-05	-0.008 (0.012)	0.99 [0.97-1.02]	0.637	-0.128	-0.003	0.482	0.498	0.989	CD11c on myeloid Dendritic Cell	blood protein measurement
GCST90002088	SZ	23	1e-05	0.010 (0.013)	1.01 [0.98-1.04]	0.895	-0.553	-0.006	0.314	0.458	0.989	CD11c on CD62L+ myeloid Dendritic Cell	blood protein measurement
GCST90002089	SZ	19	1e-05	0.013 (0.013)	1.01 [0.99-1.04]	0.031	0.413	-0.004	0.572	0.319	0.989	CD11c on monocyte	blood protein measurement
GCST90002090	SZ	23	1e-05	0.002 (0.016)	1.00 [0.97-1.03]	0.034	0.381	0.009	0.188	0.883	0.991	CD11c on granulocyte	blood protein measurement
GCST90002091	SZ	20	1e-05	0.012 (0.008)	1.01 [1.00-1.03]	0.121	0.279	0.004	0.474	0.145	0.903	CD11b on CD14+ monocyte	blood protein measurement
GCST90002092	SZ	13	1e-05	-0.002 (0.009)	1.00 [0.98-1.02]	0.038	0.453	-0.003	0.713	0.835	0.989	CD11b on Granulocytic Myeloid-Derived Suppressor Cells	blood protein measurement
GCST90002093	SZ	17	1e-05	-0.013 (0.017)	0.99 [0.96-1.02]	0.00578	0.527	-0.017	0.068	0.442	0.989	CD11b on CD66b++ myeloid cell	blood protein measurement
GCST90002094	SZ	15	1e-05	0.030 (0.014)	1.03 [1.00-1.06]	0.02	0.479	0.007	0.434	0.028	0.626	CD11b on Monocytic Myeloid-Derived Suppressor Cells	blood protein measurement
GCST90002095	SZ	22	1e-05	-0.015 (0.013)	0.99 [0.96-1.01]	0.014	0.441	0.004	0.663	0.23	0.989	CD11b on CD33dim HLA DR-	blood protein measurement
GCST90002096	SZ	17	1e-05	-0.007 (0.014)	0.99 [0.97-1.02]	0.121	0.297	0.004	0.717	0.634	0.989	CD11b on basophil	blood protein measurement
GCST90002097	SZ	20	1e-05	0.030 (0.010)	1.03 [1.01-1.05]	0.848	-0.483	0.004	0.566	0.00192	0.141	CD11b on CD33+ HLA DR+ CD14dim	blood protein measurement
GCST90002098	SZ	34	1e-05	0.003 (0.007)	1.00 [0.99-1.02]	0.809	-0.278	0	0.902	0.629	0.989	CD45RA on naive CD4+ T cell	blood protein measurement
GCST90002099	SZ	31	1e-05	0.011 (0.007)	1.01 [1.00-1.03]	0.101	0.254	0.005	0.18	0.144	0.903	CD4RA on Terminally Differentiated CD4+ T cell	blood protein measurement
GCST90002100	SZ	19	1e-05	-0.025 (0.014)	0.98 [0.95-1.00]	0.783	-0.369	-0.004	0.52	0.068	0.847	CD45RA on naive CD8+ T cell	blood protein measurement
GCST90002101	SZ	12	1e-05	0.006 (0.031)	1.01 [0.95-1.07]	0.00107	0.646	-0.013	0.385	0.852	0.989	CD45RA on Terminally Differentiated CD8+ T cell	blood protein measurement
GCST90002102	SZ	28	1e-05	0.000 (0.007)	1.00 [0.99-1.01]	0.077	0.291	-0.01	0.133	0.951	0.993	CD45RA on resting CD4 regulatory T cell	blood protein measurement
GCST90002103	SZ	21	1e-05	-0.012 (0.013)	0.99 [0.96-1.01]	0.203	0.198	-0.006	0.305	0.353	0.989	CD45RA on CD39+ resting CD4 regulatory T cell	blood protein measurement
GCST90002104	SZ	15	1e-05	-0.010 (0.017)	0.99 [0.96-1.02]	4.56e-05	0.687	-0.016	0.184	0.566	0.989	HLA DR on myeloid Dendritic Cell	blood protein measurement
GCST90002105	SZ	24	1e-05	0.010 (0.010)	1.01 [0.99-1.03]	0.0038	0.491	-0.001	0.857	0.292	0.989	HLA DR on plasmacytoid Dendritic Cell	blood protein measurement
GCST90002106	SZ	18	1e-05	0.018 (0.011)	1.02 [1.00-1.04]	0.024	0.439	-0.001	0.882	0.093	0.872	HLA DR on Dendritic Cell	blood protein measurement
GCST90002107	SZ	23	1e-05	0.020 (0.011)	1.02 [1.00-1.04]	1.73e-05	0.638	0.002	0.769	0.063	0.847	HLA DR on Hematopoietic Stem Cell	blood protein measurement
GCST90002108	SZ	23	1e-05	0.009 (0.012)	1.01 [0.99-1.03]	3.08e-11	0.771	-0.006	0.556	0.456	0.989	HLA DR on CD33+ HLA DR+ CD14-	blood protein measurement
GCST90002109	SZ	21	1e-05	0.039 (0.017)	1.04 [1.01-1.07]	2.18e-05	0.648	0.004	0.723	0.019	0.625	HLA DR on CD33+ HLA DR+ CD14dim	blood protein measurement
GCST90002110	SZ	22	1e-05	0.003 (0.011)	1.00 [0.98-1.03]	4.28e-05	0.628	0.004	0.576	0.81	0.989	HLA DR on CD33dim HLA DR+ CD11b+	blood protein measurement
GCST90002111	SZ	17	1e-05	0.028 (0.017)	1.03 [1.00-1.06]	0.000334	0.623	0.004	0.675	0.09	0.872	HLA DR on CD33dim HLA DR+ CD11b-	blood protein measurement
GCST90002112	SZ	14	1e-05	0.003 (0.015)	1.00 [0.97-1.03]	0.00107	0.621	-0.016	0.045	0.824	0.989	HLA DR on CD33- HLA DR+	blood protein measurement
GCST90002113	SZ	19	1e-05	-0.026 (0.012)	0.97 [0.95-1.00]	0.223	0.189	-0.005	0.302	0.027	0.626	HLA DR on HLA DR+ T cell	blood protein measurement
GCST90002114	SZ	21	1e-05	0.047 (0.028)	1.05 [0.99-1.11]	1.04e-06	0.694	0.014	0.301	0.091	0.872	HLA DR on HLA DR+ CD4+ T cell	blood protein measurement
GCST90002115	SZ	20	1e-05	-0.015 (0.016)	0.98 [0.95-1.02]	0.271	0.147	0.006	0.295	0.348	0.989	HLA DR on HLA DR+ CD8+ T cell	blood protein measurement
GCST90002116	SZ	18	1e-05	-0.019 (0.015)	0.98 [0.95-1.01]	0.00015	0.634	0.001	0.932	0.205	0.989	HLA DR on B cell	blood protein measurement
GCST90002117	SZ	29	1e-05	-0.000 (0.002)	1.00 [1.00-1.00]	2.62e-09	0.707	-0.002	0.696	0.898	0.992	HLA DR on HLA DR+ Natural Killer	blood protein measurement
GCST90002118	SZ	16	1e-05	0.031 (0.019)	1.03 [0.99-1.07]	0.05	0.399	0.005	0.528	0.097	0.872	CD8 on CD28+ CD45RA- CD8+ T cell	blood protein measurement
GCST90002119	SZ	22	1e-05	0.024 (0.021)	1.02 [0.98-1.07]	6.27e-14	0.808	-0.013	0.206	0.259	0.989	CD8 on CD28+ CD45RA+ CD8+ T cell	blood protein measurement
GCST90002120	SZ	20	1e-05	-0.004 (0.019)	1.00 [0.96-1.03]	0.03	0.41	-0.014	0.259	0.831	0.989	CD8 on CD28- CD8+ T cell	blood protein measurement
GCST90002121	SZ	25	1e-05	0.020 (0.017)	1.02 [0.99-1.06]	0.000451	0.554	-0.017	0.042	0.254	0.989	CD8 on CD39+ CD8+ T cell	blood protein measurement

## Sheet: IV_GCST90001449_SZ
SNP	effect_allele.exposure	other_allele.exposure	effect_allele.outcome	other_allele.outcome	beta.exposure	beta.outcome	eaf.exposure	eaf.outcome	remove	palindromic	ambiguous	id.outcome	se.outcome	pval.outcome	samplesize.outcome	outcome	mr_keep.outcome	pval_origin.outcome	se.exposure	pval.exposure	samplesize.exposure	exposure	mr_keep.exposure	pval_origin.exposure	id.exposure	P_IV	action	SNP_index	mr_keep
rs10227905	G	T	G	T	0.1214	-0.0020978	0.3971	0.382	FALSE	FALSE	FALSE	Outcome	0.0089	0.8167	130644	SZ	TRUE	reported	0.0271	7.706e-06	3043	GCST90001449	TRUE	reported	GCST90001449	1e-05	2	1	TRUE
rs115058278	A	T	A	T	0.4772	0.0492953	0.0168	0.028	FALSE	TRUE	FALSE	Outcome	0.0325	0.1291	130644	SZ	TRUE	reported	0.1021	3.107e-06	3043	GCST90001449	TRUE	reported	GCST90001449	1e-05	2	1	TRUE
rs11610005	G	C	G	C	-0.124	0.00399798	0.4358	0.381	FALSE	TRUE	TRUE	Outcome	0.0094	0.6656	130644	SZ	TRUE	reported	0.02698	4.532e-06	3043	GCST90001449	TRUE	reported	GCST90001449	1e-05	2	1	FALSE
rs11766273	A	G	A	G	0.591	0.0473956	0.0115	0.078	FALSE	FALSE	FALSE	Outcome	0.0165	0.003995	130644	SZ	TRUE	reported	0.1283	4.234e-06	3043	GCST90001449	TRUE	reported	GCST90001449	1e-05	2	1	TRUE
rs117909439	T	C	T	C	-0.6761	-0.0267004	0.0089	0.013	FALSE	FALSE	FALSE	Outcome	0.0524	0.6103	97566	SZ	TRUE	reported	0.1414	1.812e-06	3043	GCST90001449	TRUE	reported	GCST90001449	1e-05	2	1	TRUE
rs11921245	C	T	C	T	0.1661	0.0114958	0.1456	0.197	FALSE	FALSE	FALSE	Outcome	0.0108	0.2896	130644	SZ	TRUE	reported	0.03726	8.534e-06	3043	GCST90001449	TRUE	reported	GCST90001449	1e-05	2	1	TRUE
rs13186506	T	A	T	A	-0.1934	-0.00730327	0.104	0.111	FALSE	TRUE	FALSE	Outcome	0.0137	0.5915	130644	SZ	TRUE	reported	0.04296	6.997e-06	3043	GCST90001449	TRUE	reported	GCST90001449	1e-05	2	1	TRUE
rs13241407	G	A	G	A	-0.28	0.00429923	0.0483	0.048	FALSE	FALSE	FALSE	Outcome	0.0241	0.8594	130644	SZ	TRUE	reported	0.06121	4.947e-06	3043	GCST90001449	TRUE	reported	GCST90001449	1e-05	2	1	TRUE
rs1381984	A	G	A	G	-0.1569	0.0131967	0.1661	0.182	FALSE	FALSE	FALSE	Outcome	0.0112	0.2411	130644	SZ	TRUE	reported	0.0349	7.196e-06	3043	GCST90001449	TRUE	reported	GCST90001449	1e-05	2	1	TRUE
rs16952634	A	G	A	G	-0.1936	-0.00890027	0.1032	0.124	FALSE	FALSE	FALSE	Outcome	0.0133	0.5044	130644	SZ	TRUE	reported	0.04368	9.618e-06	3043	GCST90001449	TRUE	reported	GCST90001449	1e-05	2	1	TRUE
rs17689291	C	G	C	G	-0.575	0.0236986	0.0107	0.031	FALSE	TRUE	FALSE	Outcome	0.0257	0.3573	130084	SZ	TRUE	reported	0.1295	9.297e-06	3043	GCST90001449	TRUE	reported	GCST90001449	1e-05	2	1	TRUE
rs35149557	C	T	C	T	0.1579	-0.00229736	0.198	0.181	FALSE	FALSE	FALSE	Outcome	0.0119	0.8439	130644	SZ	TRUE	reported	0.03301	1.796e-06	3043	GCST90001449	TRUE	reported	GCST90001449	1e-05	2	1	TRUE
rs35237330	A	G	A	G	-0.2147	-0.0395956	0.0971	0.039	FALSE	FALSE	FALSE	Outcome	0.0229	0.0835	130644	SZ	TRUE	reported	0.04484	1.769e-06	3043	GCST90001449	TRUE	reported	GCST90001449	1e-05	2	1	TRUE
rs4922033	T	C	T	C	0.1211	0.022399	0.3899	0.347	FALSE	FALSE	FALSE	Outcome	0.0091	0.01359	130644	SZ	TRUE	reported	0.02694	7.224e-06	3043	GCST90001449	TRUE	reported	GCST90001449	1e-05	2	1	TRUE
rs57566659	C	G	C	G	0.3158	0.0403013	0.0462	0.089	FALSE	TRUE	FALSE	Outcome	0.0152	0.00777	130644	SZ	TRUE	reported	0.06253	4.667e-07	3043	GCST90001449	TRUE	reported	GCST90001449	1e-05	2	1	TRUE
rs62002392	G	A	G	A	0.1924	0.00650109	0.1119	0.109	FALSE	FALSE	FALSE	Outcome	0.0143	0.6467	130644	SZ	TRUE	reported	0.04225	5.506e-06	3043	GCST90001449	TRUE	reported	GCST90001449	1e-05	2	1	TRUE
rs703009	T	C	T	C	-0.1616	-0.00880116	0.1687	0.236	FALSE	FALSE	FALSE	Outcome	0.0107	0.4088	130644	SZ	TRUE	reported	0.03583	6.73e-06	3043	GCST90001449	TRUE	reported	GCST90001449	1e-05	2	1	TRUE
rs73073066	T	C	T	C	0.4148	0.0586042	0.023	0.065	FALSE	FALSE	FALSE	Outcome	0.0179	0.001024	130644	SZ	TRUE	reported	0.08775	2.377e-06	3043	GCST90001449	TRUE	reported	GCST90001449	1e-05	2	1	TRUE
rs74610143	T	C	T	C	0.6366	0.0418955	0.0125	0.02	FALSE	FALSE	FALSE	Outcome	0.0363	0.2485	125603	SZ	TRUE	reported	0.1245	3.366e-07	3043	GCST90001449	TRUE	reported	GCST90001449	1e-05	2	1	TRUE
rs76968110	A	G	A	G	-0.4763	0.0202027	0.0189	0.015	FALSE	FALSE	FALSE	Outcome	0.0449	0.6526	125421	SZ	TRUE	reported	0.0957	6.824e-07	3043	GCST90001449	TRUE	reported	GCST90001449	1e-05	2	1	TRUE
rs8065103	G	A	G	A	0.1465	0.0104039	0.7212	0.745	FALSE	FALSE	FALSE	Outcome	0.0099	0.2941	130644	SZ	TRUE	reported	0.02963	8.108e-07	3043	GCST90001449	TRUE	reported	GCST90001449	1e-05	2	1	TRUE

## Sheet: IV_GCST90001453_SZ
SNP	effect_allele.exposure	other_allele.exposure	effect_allele.outcome	other_allele.outcome	beta.exposure	beta.outcome	eaf.exposure	eaf.outcome	remove	palindromic	ambiguous	id.outcome	se.outcome	pval.outcome	samplesize.outcome	outcome	mr_keep.outcome	pval_origin.outcome	se.exposure	pval.exposure	samplesize.exposure	exposure	mr_keep.exposure	pval_origin.exposure	id.exposure	P_IV	action	SNP_index	mr_keep
rs10804278	T	C	T	C	0.1244	-0.00239712	0.387	0.429	FALSE	FALSE	FALSE	Outcome	0.0092	0.7913	130644	SZ	TRUE	reported	0.02742	5.936e-06	3040	GCST90001453	TRUE	reported	GCST90001453	1e-05	2	1	TRUE
rs10924239	A	G	A	G	0.207	-0.00299551	0.0993	0.144	FALSE	FALSE	FALSE	Outcome	0.013	0.8146	130644	SZ	TRUE	reported	0.04455	3.516e-06	3040	GCST90001453	TRUE	reported	GCST90001453	1e-05	2	1	TRUE
rs114693598	T	G	T	G	-0.195	-0.0036035	0.1418	0.069	FALSE	FALSE	FALSE	Outcome	0.018	0.8412	130644	SZ	TRUE	reported	0.03862	4.683e-07	3040	GCST90001453	TRUE	reported	GCST90001453	1e-05	2	1	TRUE
rs114857887	A	G	A	G	0.2479	-0.00799793	0.0673	0.061	FALSE	FALSE	FALSE	Outcome	0.0204	0.6948	130644	SZ	TRUE	reported	0.05444	5.495e-06	3040	GCST90001453	TRUE	reported	GCST90001453	1e-05	2	1	TRUE
rs11610005	G	C	G	C	-0.1298	0.00399798	0.4359	0.381	FALSE	TRUE	TRUE	Outcome	0.0094	0.6656	130644	SZ	TRUE	reported	0.02728	2.053e-06	3040	GCST90001453	TRUE	reported	GCST90001453	1e-05	2	1	FALSE
rs116249234	A	G	A	G	0.245	0.00849599	0.0661	0.029	FALSE	FALSE	FALSE	Outcome	0.029	0.7701	130644	SZ	TRUE	reported	0.0552	9.398e-06	3040	GCST90001453	TRUE	reported	GCST90001453	1e-05	2	1	TRUE
rs117909439	T	C	T	C	-0.6373	-0.0267004	0.0089	0.013	FALSE	FALSE	FALSE	Outcome	0.0524	0.6103	97566	SZ	TRUE	reported	0.1427	8.254e-06	3040	GCST90001453	TRUE	reported	GCST90001453	1e-05	2	1	TRUE
rs11921245	C	T	C	T	0.1689	0.0114958	0.1456	0.197	FALSE	FALSE	FALSE	Outcome	0.0108	0.2896	130644	SZ	TRUE	reported	0.03761	7.323e-06	3040	GCST90001453	TRUE	reported	GCST90001453	1e-05	2	1	TRUE
rs13241407	G	A	G	A	-0.2769	0.00429923	0.0482	0.048	FALSE	FALSE	FALSE	Outcome	0.0241	0.8594	130644	SZ	TRUE	reported	0.0616	7.23e-06	3040	GCST90001453	TRUE	reported	GCST90001453	1e-05	2	1	TRUE
rs138567833	A	G	A	G	-0.2161	-0.0560022	0.0895	0.025	FALSE	FALSE	FALSE	Outcome	0.0284	0.04874	130644	SZ	TRUE	reported	0.0466	3.687e-06	3040	GCST90001453	TRUE	reported	GCST90001453	1e-05	2	1	TRUE
rs1469503	T	A	T	A	0.2989	-0.0118989	0.9564	0.9688	FALSE	TRUE	FALSE	Outcome	0.0258	0.6451	130644	SZ	TRUE	reported	0.06464	3.908e-06	3040	GCST90001453	TRUE	reported	GCST90001453	1e-05	2	1	TRUE
rs16952634	A	G	A	G	-0.1976	-0.00890027	0.1033	0.124	FALSE	FALSE	FALSE	Outcome	0.0133	0.5044	130644	SZ	TRUE	reported	0.04413	7.816e-06	3040	GCST90001453	TRUE	reported	GCST90001453	1e-05	2	1	TRUE
rs1800973	A	C	A	C	0.25	0.00690378	0.0831	0.064	FALSE	FALSE	FALSE	Outcome	0.0179	0.7011	130644	SZ	TRUE	reported	0.04806	2.11e-07	3040	GCST90001453	TRUE	reported	GCST90001453	1e-05	2	1	TRUE
rs4468691	G	A	G	A	0.1484	0.0102019	0.7286	0.745	FALSE	FALSE	FALSE	Outcome	0.0099	0.3032	130644	SZ	TRUE	reported	0.03016	9.13e-07	3040	GCST90001453	TRUE	reported	GCST90001453	1e-05	2	1	TRUE
rs4922033	T	C	T	C	0.1227	0.022399	0.3901	0.347	FALSE	FALSE	FALSE	Outcome	0.0091	0.01359	130644	SZ	TRUE	reported	0.02728	7.182e-06	3040	GCST90001453	TRUE	reported	GCST90001453	1e-05	2	1	TRUE
rs57566659	C	G	C	G	0.3077	0.0403013	0.0462	0.089	FALSE	TRUE	FALSE	Outcome	0.0152	0.00777	130644	SZ	TRUE	reported	0.06328	1.216e-06	3040	GCST90001453	TRUE	reported	GCST90001453	1e-05	2	1	TRUE
rs62002392	G	A	G	A	0.1991	0.00650109	0.1118	0.109	FALSE	FALSE	FALSE	Outcome	0.0143	0.6467	130644	SZ	TRUE	reported	0.04263	3.121e-06	3040	GCST90001453	TRUE	reported	GCST90001453	1e-05	2	1	TRUE
rs73073066	T	C	T	C	0.4544	0.0586042	0.0229	0.065	FALSE	FALSE	FALSE	Outcome	0.0179	0.001024	130644	SZ	TRUE	reported	0.08893	3.43e-07	3040	GCST90001453	TRUE	reported	GCST90001453	1e-05	2	1	TRUE
rs74610143	T	C	T	C	0.5956	0.0418955	0.0125	0.02	FALSE	FALSE	FALSE	Outcome	0.0363	0.2485	125603	SZ	TRUE	reported	0.1263	2.522e-06	3040	GCST90001453	TRUE	reported	GCST90001453	1e-05	2	1	TRUE
rs80087840	A	G	A	G	-0.6187	-0.0135971	0.0105	0.035	FALSE	FALSE	FALSE	Outcome	0.0289	0.6388	130644	SZ	TRUE	reported	0.1345	4.37e-06	3040	GCST90001453	TRUE	reported	GCST90001453	1e-05	2	1	TRUE

## Sheet: IV_GCST90001781_SZ
SNP	effect_allele.exposure	other_allele.exposure	effect_allele.outcome	other_allele.outcome	beta.exposure	beta.outcome	eaf.exposure	eaf.outcome	remove	palindromic	ambiguous	id.outcome	se.outcome	pval.outcome	samplesize.outcome	outcome	mr_keep.outcome	pval_origin.outcome	se.exposure	pval.exposure	samplesize.exposure	exposure	mr_keep.exposure	pval_origin.exposure	id.exposure	P_IV	action	SNP_index	mr_keep
rs10843928	T	G	T	G	-0.1556	-0.00539542	0.5142	0.428	FALSE	FALSE	FALSE	Outcome	0.0087	0.5349	130644	SZ	TRUE	reported	0.03376	4.335e-06	1835	GCST90001781	TRUE	reported	GCST90001781	1e-05	2	1	TRUE
rs10920477	G	A	G	A	0.155	0.0292023	0.4185	0.511	FALSE	FALSE	FALSE	Outcome	0.0086	0.000699	130644	SZ	TRUE	reported	0.03475	8.698e-06	1835	GCST90001781	TRUE	reported	GCST90001781	1e-05	2	1	TRUE
rs111926422	C	A	C	A	0.3546	0.0288008	0.0499	0.018	FALSE	FALSE	FALSE	Outcome	0.0343	0.4005	127377	SZ	TRUE	reported	0.07788	5.625e-06	1835	GCST90001781	TRUE	reported	GCST90001781	1e-05	2	1	TRUE
rs113066333	A	G	A	G	-0.3375	0.0211011	0.0572	0.024	FALSE	FALSE	FALSE	Outcome	0.0289	0.4647	130644	SZ	TRUE	reported	0.07297	4.004e-06	1835	GCST90001781	TRUE	reported	GCST90001781	1e-05	2	1	TRUE
rs114964656	T	C	T	C	1.613	0.0523992	0.0025	0.032	FALSE	FALSE	FALSE	Outcome	0.0271	0.05294	127724	SZ	TRUE	reported	0.3486	4.002e-06	1835	GCST90001781	TRUE	reported	GCST90001781	1e-05	2	1	TRUE
rs118088397	T	C	T	C	0.4811	0.0413951	0.0297	0.017	FALSE	FALSE	FALSE	Outcome	0.0401	0.3022	128659	SZ	TRUE	reported	0.1027	2.991e-06	1835	GCST90001781	TRUE	reported	GCST90001781	1e-05	2	1	TRUE
rs12655234	A	G	A	G	0.2481	0.0172988	0.1087	0.112	FALSE	FALSE	FALSE	Outcome	0.0141	0.2179	130644	SZ	TRUE	reported	0.05504	6.99e-06	1835	GCST90001781	TRUE	reported	GCST90001781	1e-05	2	1	TRUE
rs139976226	G	T	G	T	1.019	0.0591981	0.0063	0.021	FALSE	FALSE	FALSE	Outcome	0.0341	0.08277	130175	SZ	TRUE	reported	0.223	5.231e-06	1835	GCST90001781	TRUE	reported	GCST90001781	1e-05	2	1	TRUE
rs142906903	C	G	C	G	0.747	0.0239034	0.0112	0.022	FALSE	TRUE	FALSE	Outcome	0.0348	0.4931	129529	SZ	TRUE	reported	0.1576	2.313e-06	1835	GCST90001781	TRUE	reported	GCST90001781	1e-05	2	1	TRUE
rs147734841	G	A	G	A	0.2901	0.0416036	0.0768	0.022	FALSE	FALSE	FALSE	Outcome	0.0344	0.2265	130644	SZ	TRUE	reported	0.06526	9.32e-06	1835	GCST90001781	TRUE	reported	GCST90001781	1e-05	2	1	TRUE
rs2139146	T	C	T	C	-0.2782	-0.00119928	0.0798	0.104	FALSE	FALSE	FALSE	Outcome	0.0144	0.9355	130644	SZ	TRUE	reported	0.06163	6.765e-06	1835	GCST90001781	TRUE	reported	GCST90001781	1e-05	2	1	TRUE
rs2267601	A	G	A	G	0.1709	0.0151035	0.4172	0.531	FALSE	FALSE	FALSE	Outcome	0.0093	0.104	130644	SZ	TRUE	reported	0.03451	7.998e-07	1835	GCST90001781	TRUE	reported	GCST90001781	1e-05	2	1	TRUE
rs2275848	T	G	T	G	-0.2187	-0.0173978	0.7711	0.804	FALSE	FALSE	FALSE	Outcome	0.0109	0.1105	130644	SZ	TRUE	reported	0.0399	4.807e-08	1835	GCST90001781	TRUE	reported	GCST90001781	1e-05	2	1	TRUE
rs2616542	T	G	T	G	0.3126	0.0343016	0.9166	0.87	FALSE	FALSE	FALSE	Outcome	0.0132	0.009316	130644	SZ	TRUE	reported	0.06189	4.833e-07	1835	GCST90001781	TRUE	reported	GCST90001781	1e-05	2	1	TRUE
rs2951848	C	G	C	G	0.1604	0.00280393	0.33	0.364	FALSE	TRUE	FALSE	Outcome	0.009	0.7542	130644	SZ	TRUE	reported	0.03612	9.472e-06	1835	GCST90001781	TRUE	reported	GCST90001781	1e-05	2	1	TRUE
rs41294937	C	T	C	T	0.4909	-0.00320486	0.1068	0.05	FALSE	FALSE	FALSE	Outcome	0.0197	0.8719	130644	SZ	TRUE	reported	0.05533	1.667e-18	1835	GCST90001781	TRUE	reported	GCST90001781	1e-05	2	1	TRUE
rs4593388	G	A	G	A	-0.2079	0.00869772	0.2033	0.116	FALSE	FALSE	FALSE	Outcome	0.0136	0.5247	130644	SZ	TRUE	reported	0.04223	9.338e-07	1835	GCST90001781	TRUE	reported	GCST90001781	1e-05	2	1	TRUE
rs578114150	A	G	A	G	-1.044	-0.00760104	0.0063	0.017	FALSE	FALSE	FALSE	Outcome	0.0412	0.8539	127688	SZ	TRUE	reported	0.2312	6.704e-06	1835	GCST90001781	TRUE	reported	GCST90001781	1e-05	2	1	TRUE
rs696306	T	G	T	G	0.1754	-0.0118001	0.3054	0.331	FALSE	FALSE	FALSE	Outcome	0.0091	0.197	130644	SZ	TRUE	reported	0.03678	2.012e-06	1835	GCST90001781	TRUE	reported	GCST90001781	1e-05	2	1	TRUE
rs716408	G	A	G	A	0.3925	0.000300045	0.0411	0.042	FALSE	FALSE	FALSE	Outcome	0.0265	0.9901	130644	SZ	TRUE	reported	0.08635	5.855e-06	1835	GCST90001781	TRUE	reported	GCST90001781	1e-05	2	1	TRUE
rs72948393	C	T	C	T	-0.7003	0.0203047	0.0147	0.015	FALSE	FALSE	FALSE	Outcome	0.0449	0.6517	109231	SZ	TRUE	reported	0.1385	4.736e-07	1835	GCST90001781	TRUE	reported	GCST90001781	1e-05	2	1	TRUE
rs76032804	G	A	G	A	-0.396	-0.0301023	0.0477	0.053	FALSE	FALSE	FALSE	Outcome	0.0206	0.1439	130644	SZ	TRUE	reported	0.07974	7.486e-07	1835	GCST90001781	TRUE	reported	GCST90001781	1e-05	2	1	TRUE
rs76504408	A	G	A	G	-0.3261	0.0246001	0.0575	0.024	FALSE	FALSE	FALSE	Outcome	0.0295	0.4034	130186	SZ	TRUE	reported	0.0732	8.907e-06	1835	GCST90001781	TRUE	reported	GCST90001781	1e-05	2	1	TRUE
rs9293516	T	C	T	C	-0.2459	-0.0255995	0.1106	0.106	FALSE	FALSE	FALSE	Outcome	0.0143	0.07447	130644	SZ	TRUE	reported	0.05473	7.485e-06	1835	GCST90001781	TRUE	reported	GCST90001781	1e-05	2	1	TRUE

## Sheet: IV_GCST90001905_SZ
SNP	effect_allele.exposure	other_allele.exposure	effect_allele.outcome	other_allele.outcome	beta.exposure	beta.outcome	eaf.exposure	eaf.outcome	remove	palindromic	ambiguous	id.outcome	se.outcome	pval.outcome	samplesize.outcome	outcome	mr_keep.outcome	pval_origin.outcome	se.exposure	pval.exposure	samplesize.exposure	exposure	mr_keep.exposure	pval_origin.exposure	id.exposure	P_IV	action	SNP_index	mr_keep
rs10169719	T	C	T	C	0.6001	0.0246001	0.0112	0.033	FALSE	FALSE	FALSE	Outcome	0.0242	0.3106	130644	SZ	TRUE	reported	0.1324	6.112e-06	2850	GCST90001905	TRUE	reported	GCST90001905	1e-05	2	1	TRUE
rs116524758	T	C	T	C	-0.9074	-0.0450021	0.0046	0.018	FALSE	FALSE	FALSE	Outcome	0.0379	0.2357	118208	SZ	TRUE	reported	0.2014	6.883e-06	2850	GCST90001905	TRUE	reported	GCST90001905	1e-05	2	1	TRUE
rs117561616	C	T	C	T	0.8681	0.0505988	0.0049	0.015	FALSE	FALSE	FALSE	Outcome	0.0426	0.2346	109963	SZ	TRUE	reported	0.1933	7.364e-06	2850	GCST90001905	TRUE	reported	GCST90001905	1e-05	2	1	TRUE
rs12974366	A	G	A	G	0.1425	-0.0109993	0.2707	0.18	FALSE	FALSE	FALSE	Outcome	0.0115	0.3362	130644	SZ	TRUE	reported	0.03134	5.641e-06	2850	GCST90001905	TRUE	reported	GCST90001905	1e-05	2	1	TRUE
rs138552617	T	C	T	C	-0.2153	0.0303046	0.1037	0.051	FALSE	FALSE	FALSE	Outcome	0.0217	0.1632	130644	SZ	TRUE	reported	0.04558	2.428e-06	2850	GCST90001905	TRUE	reported	GCST90001905	1e-05	2	1	TRUE
rs143443965	T	C	T	C	0.3746	0.00780034	0.0312	0.013	FALSE	FALSE	FALSE	Outcome	0.0595	0.8962	86455	SZ	TRUE	reported	0.08064	3.544e-06	2850	GCST90001905	TRUE	reported	GCST90001905	1e-05	2	1	TRUE
rs150328798	C	T	C	T	0.541	-0.0255995	0.0151	0.025	FALSE	FALSE	FALSE	Outcome	0.0343	0.4552	128031	SZ	TRUE	reported	0.1177	4.461e-06	2850	GCST90001905	TRUE	reported	GCST90001905	1e-05	2	1	TRUE
rs150649461	C	G	C	G	-0.4543	-0.0784044	0.0428	0.019	FALSE	TRUE	FALSE	Outcome	0.0392	0.04525	123482	SZ	TRUE	reported	0.07237	3.96e-10	2850	GCST90001905	TRUE	reported	GCST90001905	1e-05	2	1	TRUE
rs56283543	G	A	G	A	0.2202	0.00859685	0.1116	0.231	FALSE	FALSE	FALSE	Outcome	0.0102	0.4026	130644	SZ	TRUE	reported	0.04384	5.428e-07	2850	GCST90001905	TRUE	reported	GCST90001905	1e-05	2	1	TRUE
rs61300354	A	G	A	G	0.4396	-0.0176041	0.0188	0.028	FALSE	FALSE	FALSE	Outcome	0.0267	0.5084	129529	SZ	TRUE	reported	0.09917	9.663e-06	2850	GCST90001905	TRUE	reported	GCST90001905	1e-05	2	1	TRUE
rs6438880	T	C	T	C	1.155	0.0596969	0.003	0.029	FALSE	FALSE	FALSE	Outcome	0.0259	0.02141	130340	SZ	TRUE	reported	0.2589	8.397e-06	2850	GCST90001905	TRUE	reported	GCST90001905	1e-05	2	1	TRUE
rs6559641	A	C	A	C	0.5595	0.0178992	0.9839	0.9264	FALSE	FALSE	FALSE	Outcome	0.0179	0.3183	130644	SZ	TRUE	reported	0.1131	7.989e-07	2850	GCST90001905	TRUE	reported	GCST90001905	1e-05	2	1	TRUE
rs72663570	T	C	T	C	0.1555	-0.00560427	0.1942	0.179	FALSE	FALSE	FALSE	Outcome	0.0119	0.6351	130644	SZ	TRUE	reported	0.03506	9.609e-06	2850	GCST90001905	TRUE	reported	GCST90001905	1e-05	2	1	TRUE
rs73592377	T	C	T	C	-0.2179	-0.0111971	0.0905	0.04	FALSE	FALSE	FALSE	Outcome	0.0224	0.6158	130644	SZ	TRUE	reported	0.04813	6.207e-06	2850	GCST90001905	TRUE	reported	GCST90001905	1e-05	2	1	TRUE
rs74907279	T	C	T	C	1.476	0.1019	0.0019	0.027	FALSE	FALSE	FALSE	Outcome	0.028	0.0002676	128157	SZ	TRUE	reported	0.3048	1.358e-06	2850	GCST90001905	TRUE	reported	GCST90001905	1e-05	2	1	TRUE
rs7565243	G	A	G	A	-0.1388	0.00879859	0.6832	0.579	FALSE	FALSE	FALSE	Outcome	0.0087	0.3126	130644	SZ	TRUE	reported	0.02986	3.522e-06	2850	GCST90001905	TRUE	reported	GCST90001905	1e-05	2	1	TRUE
rs7857137	G	A	G	A	-0.1263	-0.000899595	0.4042	0.326	FALSE	FALSE	FALSE	Outcome	0.0093	0.9239	130644	SZ	TRUE	reported	0.02794	6.456e-06	2850	GCST90001905	TRUE	reported	GCST90001905	1e-05	2	1	TRUE
