# Supplementary material for: The causal relationship between immune cell traits and schizophrenia: a Mendelian randomization analysis
Source: Front Immunol. 2024 Sep 27;15:1452214. doi: 10.3389/fimmu.2024.1452214 (PMC11466782; doi:10.3389/fimmu.2024.1452214)
Supplement: Supplementary file 2 [file Table2.xlsx]

## Sheet: tsmr_SZ_cell731_table
Exposure	Outcome	N_IV	P_IV	b (se)	OR [95%CI]	Q_P	I2	Egger_intercept	P_pleiotropy	P	FDR	trait	class
SZ	GCST90001391	147	5e-08	-0.100 (0.037)	0.90 [0.84-0.97]	0.663	-0.056	0.004	0.704	0.00664	0.698	IgD+ B cell %B cell	lymphocyte count
SZ	GCST90001392	147	5e-08	-0.057 (0.036)	0.94 [0.88-1.01]	0.514	-0.00888	0.003	0.753	0.109	0.994	IgD+ CD38+ B cell Absolute Count	lymphocyte count
SZ	GCST90001393	147	5e-08	-0.042 (0.037)	0.96 [0.89-1.03]	0.945	-0.219	-0.003	0.753	0.253	0.994	IgD+ CD38dim B cell %B cell	lymphocyte count
SZ	GCST90001394	147	5e-08	-0.043 (0.036)	0.96 [0.89-1.03]	0.991	-0.342	-0.005	0.662	0.234	0.994	IgD+ CD38dim B cell Absolute Count	lymphocyte count
SZ	GCST90001395	147	5e-08	0.023 (0.037)	1.02 [0.95-1.10]	0.421	0.018	0.01	0.344	0.532	0.994	IgD+ CD38- B cell %B cell	lymphocyte count
SZ	GCST90001396	145	5e-08	-0.010 (0.037)	0.99 [0.92-1.07]	0.938	-0.212	0.003	0.776	0.798	0.994	IgD+ CD38- B cell Absolute Count	lymphocyte count
SZ	GCST90001397	147	5e-08	0.030 (0.038)	1.03 [0.96-1.11]	0.3	0.055	0.009	0.456	0.434	0.994	Unswitched memory B cell %B cell	lymphocyte count
SZ	GCST90001398	147	5e-08	0.005 (0.037)	1.01 [0.94-1.08]	0.74	-0.084	0.005	0.68	0.883	0.994	Unswitched memory B cell Absolute Count	lymphocyte count
SZ	GCST90001399	147	5e-08	0.047 (0.037)	1.05 [0.97-1.13]	0.765	-0.095	-0.006	0.585	0.207	0.994	IgD- CD27- B cell %B cell	lymphocyte count
SZ	GCST90001400	147	5e-08	-0.042 (0.037)	0.96 [0.89-1.03]	0.999	-0.494	0	0.982	0.251	0.994	IgD+ B cell Absolute Count	lymphocyte count
SZ	GCST90001401	147	5e-08	0.020 (0.037)	1.02 [0.95-1.10]	0.918	-0.188	-0.005	0.634	0.588	0.994	IgD- CD27- B cell Absolute Count	lymphocyte count
SZ	GCST90001402	147	5e-08	0.090 (0.037)	1.09 [1.02-1.18]	0.473	0.00332	-0.002	0.892	0.016	0.698	Switched memory B cell %B cell	lymphocyte count
SZ	GCST90001403	147	5e-08	0.053 (0.037)	1.05 [0.98-1.13]	0.651	-0.052	-0.001	0.94	0.149	0.994	Switched memory B cell Absolute Count	lymphocyte count
SZ	GCST90001404	147	5e-08	0.030 (0.036)	1.03 [0.96-1.11]	0.756	-0.091	-0.007	0.508	0.405	0.994	Plasma Blast-Plasma Cell %B cell	lymphocyte count
SZ	GCST90001405	147	5e-08	0.004 (0.036)	1.00 [0.94-1.08]	0.737	-0.083	-0.01	0.342	0.904	0.994	Plasma Blast-Plasma Cell Absolute Count	lymphocyte count
SZ	GCST90001406	147	5e-08	0.066 (0.039)	1.07 [0.99-1.15]	0.2	0.088	0.006	0.627	0.087	0.955	Memory B cell %B cell	lymphocyte count
SZ	GCST90001407	147	5e-08	0.025 (0.037)	1.03 [0.95-1.10]	0.834	-0.128	0.003	0.801	0.498	0.994	Memory B cell Absolute Count	lymphocyte count
SZ	GCST90001408	147	5e-08	-0.054 (0.038)	0.95 [0.88-1.02]	0.258	0.068	-0.005	0.653	0.163	0.994	Naive-mature B cell %B cell	lymphocyte count
SZ	GCST90001409	147	5e-08	-0.049 (0.037)	0.95 [0.89-1.02]	0.94	-0.213	-0.005	0.678	0.181	0.994	Naive-mature B cell Absolute Count	lymphocyte count
SZ	GCST90001410	147	5e-08	0.024 (0.036)	1.02 [0.95-1.10]	0.869	-0.149	-0.009	0.394	0.505	0.994	IgD- CD38+ B cell %B cell	lymphocyte count
SZ	GCST90001411	147	5e-08	0.026 (0.038)	1.03 [0.95-1.10]	0.516	-0.00919	0.014	0.203	0.497	0.994	IgD+ CD24+ B cell %B cell	lymphocyte count
SZ	GCST90001412	147	5e-08	-0.000 (0.036)	1.00 [0.93-1.07]	0.667	-0.057	0.009	0.411	0.993	0.996	IgD+ CD24+ B cell Absolute Count	lymphocyte count
SZ	GCST90001413	147	5e-08	0.042 (0.037)	1.04 [0.97-1.12]	0.774	-0.099	-0.006	0.59	0.261	0.994	IgD- CD24- B cell %B cell	lymphocyte count
SZ	GCST90001414	147	5e-08	0.012 (0.037)	1.01 [0.94-1.09]	0.883	-0.159	-0.007	0.534	0.752	0.994	IgD- CD24- B cell Absolute Count	lymphocyte count
SZ	GCST90001415	147	5e-08	-0.068 (0.038)	0.93 [0.87-1.01]	0.908	-0.179	-0.004	0.701	0.071	0.914	IgD+ CD24- B cell %B cell	lymphocyte count
SZ	GCST90001416	147	5e-08	-0.055 (0.037)	0.95 [0.88-1.02]	0.99	-0.34	-0.004	0.738	0.138	0.994	IgD+ CD24- B cell Absolute Count	lymphocyte count
SZ	GCST90001417	147	5e-08	0.070 (0.037)	1.07 [1.00-1.15]	0.424	0.018	0.006	0.617	0.062	0.914	CD24+ CD27+ B cell %B cell	lymphocyte count
SZ	GCST90001418	147	5e-08	0.032 (0.037)	1.03 [0.96-1.11]	0.752	-0.089	0.004	0.719	0.381	0.994	CD24+ CD27+ B cell Absolute Count	lymphocyte count
SZ	GCST90001419	147	5e-08	0.024 (0.036)	1.02 [0.95-1.10]	0.59	-0.032	-0.009	0.39	0.508	0.994	CD20- B cell %B cell	lymphocyte count
SZ	GCST90001420	147	5e-08	-0.010 (0.035)	0.99 [0.92-1.06]	0.848	-0.136	-0.013	0.227	0.785	0.994	IgD- CD38+ B cell Absolute Count	lymphocyte count
SZ	GCST90001421	147	5e-08	-0.005 (0.037)	0.99 [0.92-1.07]	0.328	0.046	-0.008	0.449	0.884	0.994	CD20- B cell Absolute Count	lymphocyte count
SZ	GCST90001422	147	5e-08	0.035 (0.036)	1.04 [0.97-1.11]	0.863	-0.145	0.01	0.338	0.325	0.994	CD20- CD38- B cell %B cell	lymphocyte count
SZ	GCST90001423	147	5e-08	0.010 (0.036)	1.01 [0.94-1.08]	0.446	0.011	0.01	0.374	0.787	0.994	CD20- CD38- B cell Absolute Count	lymphocyte count
SZ	GCST90001424	147	5e-08	-0.064 (0.036)	0.94 [0.87-1.01]	0.962	-0.246	-0.003	0.762	0.079	0.921	IgD+ B cell %Lymphocyte	lymphocyte count
SZ	GCST90001425	147	5e-08	-0.012 (0.035)	0.99 [0.92-1.06]	0.916	-0.186	-0.012	0.247	0.726	0.994	IgD- CD38+ B cell %lymphocyte	lymphocyte count
SZ	GCST90001426	147	5e-08	0.025 (0.036)	1.03 [0.95-1.10]	0.5	-0.00449	-0.001	0.889	0.494	0.994	IgD- CD38dim B cell %lymphocyte	lymphocyte count
SZ	GCST90001427	147	5e-08	0.058 (0.037)	1.06 [0.99-1.14]	0.985	-0.311	-0.001	0.897	0.116	0.994	IgD- CD38- B cell %lymphocyte	lymphocyte count
SZ	GCST90001428	147	5e-08	0.062 (0.038)	1.06 [0.99-1.15]	0.246	0.072	-0.002	0.874	0.107	0.994	IgD- CD38dim B cell %B cell	lymphocyte count
SZ	GCST90001429	147	5e-08	-0.061 (0.036)	0.94 [0.88-1.01]	0.548	-0.019	0.003	0.765	0.091	0.967	IgD+ CD38+ B cell %lymphocyte	lymphocyte count
SZ	GCST90001430	147	5e-08	-0.046 (0.036)	0.96 [0.89-1.03]	0.962	-0.246	-0.007	0.52	0.211	0.994	IgD+ CD38dim B cell %lymphocyte	lymphocyte count
SZ	GCST90001431	147	5e-08	-0.011 (0.037)	0.99 [0.92-1.06]	0.723	-0.078	0.005	0.643	0.763	0.994	IgD+ CD38- B cell %lymphocyte	lymphocyte count
SZ	GCST90001432	147	5e-08	0.001 (0.037)	1.00 [0.93-1.08]	0.663	-0.056	0.005	0.649	0.979	0.996	Unswitched memory B cell %lymphocyte	lymphocyte count
SZ	GCST90001433	147	5e-08	0.014 (0.037)	1.01 [0.94-1.09]	0.858	-0.142	-0.006	0.611	0.715	0.994	IgD- CD27- B cell %lymphocyte	lymphocyte count
SZ	GCST90001434	147	5e-08	0.048 (0.037)	1.05 [0.98-1.13]	0.872	-0.151	-0.001	0.914	0.198	0.994	Switched memory B cell %lymphocyte	lymphocyte count
SZ	GCST90001435	147	5e-08	0.003 (0.036)	1.00 [0.93-1.08]	0.9	-0.172	-0.01	0.374	0.93	0.994	Plasma Blast-Plasma Cell %lymphocyte	lymphocyte count
SZ	GCST90001436	147	5e-08	0.022 (0.037)	1.02 [0.95-1.10]	0.714	-0.074	0.002	0.828	0.543	0.994	Memory B cell %lymphocyte	lymphocyte count
SZ	GCST90001437	147	5e-08	-0.060 (0.037)	0.94 [0.88-1.01]	0.594	-0.033	-0.006	0.56	0.106	0.994	Naive-mature B cell %lymphocyte	lymphocyte count
SZ	GCST90001438	147	5e-08	0.032 (0.037)	1.03 [0.96-1.11]	0.343	0.042	-0.002	0.884	0.38	0.994	IgD- CD38dim B cell Absolute Count	lymphocyte count
SZ	GCST90001439	147	5e-08	-0.005 (0.037)	0.99 [0.93-1.07]	0.848	-0.136	0.01	0.353	0.889	0.994	IgD+ CD24+ B cell %lymphocyte	lymphocyte count
SZ	GCST90001440	147	5e-08	0.007 (0.037)	1.01 [0.94-1.08]	0.881	-0.158	-0.007	0.503	0.856	0.994	IgD- CD24- B cell %lymphocyte	lymphocyte count
SZ	GCST90001441	147	5e-08	-0.069 (0.036)	0.93 [0.87-1.00]	0.797	-0.109	-0.006	0.607	0.059	0.914	IgD+ CD24- B cell %lymphocyte	lymphocyte count
SZ	GCST90001442	147	5e-08	0.030 (0.036)	1.03 [0.96-1.11]	0.762	-0.094	0.004	0.718	0.404	0.994	CD24+ CD27+ B cell %lymphocyte	lymphocyte count
SZ	GCST90001443	147	5e-08	-0.012 (0.036)	0.99 [0.92-1.06]	0.529	-0.013	-0.011	0.309	0.739	0.994	CD20- B cell %lymphocyte	lymphocyte count
SZ	GCST90001444	147	5e-08	0.010 (0.036)	1.01 [0.94-1.08]	0.7	-0.069	0.01	0.327	0.782	0.994	CD20- CD38- B cell %lymphocyte	lymphocyte count
SZ	GCST90001445	147	5e-08	0.099 (0.037)	1.10 [1.03-1.19]	0.918	-0.188	-0.001	0.944	0.00729	0.698	IgD- CD38- B cell %B cell	lymphocyte count
SZ	GCST90001446	147	5e-08	0.055 (0.037)	1.06 [0.98-1.14]	0.97	-0.263	-0.001	0.937	0.143	0.994	IgD- CD38- B cell Absolute Count	lymphocyte count
SZ	GCST90001447	147	5e-08	-0.056 (0.036)	0.95 [0.88-1.01]	0.503	-0.00557	0.006	0.562	0.117	0.994	IgD+ CD38+ B cell %B cell	lymphocyte count
SZ	GCST90001448	146	5e-08	0.027 (0.039)	1.03 [0.95-1.11]	0.45	0.01	-0.011	0.348	0.5	0.994	CD11c+ monocyte Absolute Count	leukocyte count
SZ	GCST90001449	146	5e-08	-0.013 (0.041)	0.99 [0.91-1.07]	0.27	0.065	-0.019	0.119	0.742	0.994	CD11c+ monocyte %monocyte	leukocyte count
SZ	GCST90001450	146	5e-08	0.026 (0.040)	1.03 [0.95-1.11]	0.859	-0.143	0.015	0.225	0.523	0.994	CD62L- monocyte Absolute Count	leukocyte count
SZ	GCST90001451	146	5e-08	-0.001 (0.040)	1.00 [0.92-1.08]	0.714	-0.074	0.015	0.213	0.983	0.996	CD62L- monocyte %monocyte	leukocyte count
SZ	GCST90001452	146	5e-08	0.012 (0.039)	1.01 [0.94-1.09]	0.559	-0.022	-0.011	0.325	0.766	0.994	CD11c+ CD62L- monocyte Absolute Count	leukocyte count
SZ	GCST90001453	146	5e-08	-0.022 (0.040)	0.98 [0.91-1.06]	0.516	-0.0094	-0.02	0.098	0.585	0.994	CD11c+ CD62L- monocyte %monocyte	leukocyte count
SZ	GCST90001454	146	5e-08	0.025 (0.040)	1.03 [0.95-1.11]	0.248	0.072	0.009	0.441	0.539	0.994	CD62L- HLA DR++ monocyte Absolute Count	leukocyte count
SZ	GCST90001455	146	5e-08	0.000 (0.041)	1.00 [0.92-1.09]	0.223	0.08	0.003	0.814	0.991	0.996	CD62L- HLA DR++ monocyte %monocyte	leukocyte count
SZ	GCST90001456	146	5e-08	0.023 (0.040)	1.02 [0.95-1.11]	0.432	0.015	-0.008	0.49	0.57	0.994	CD11c+ HLA DR++ monocyte Absolute Count	leukocyte count
SZ	GCST90001457	146	5e-08	-0.014 (0.040)	0.99 [0.91-1.07]	0.401	0.024	-0.014	0.253	0.733	0.994	CD11c+ HLA DR++ monocyte %monocyte	leukocyte count
SZ	GCST90001458	146	5e-08	0.004 (0.038)	1.00 [0.93-1.08]	0.501	-0.00483	-0.001	0.964	0.919	0.994	Myeloid Dendritic Cell Absolute Count	leukocyte count
SZ	GCST90001459	146	5e-08	-0.077 (0.039)	0.93 [0.86-1.00]	0.33	0.046	-0.017	0.156	0.051	0.883	Myeloid Dendritic Cell %Dendritic Cell	leukocyte count
SZ	GCST90001460	146	5e-08	0.098 (0.038)	1.10 [1.02-1.19]	0.15	0.109	0.025	0.023	0.00985	0.698	Plasmacytoid Dendritic Cell Absolute Count	leukocyte count
SZ	GCST90001461	142	5e-08	0.039 (0.039)	1.04 [0.96-1.12]	0.455	0.00881	0.016	0.175	0.308	0.994	Dendritic Cell Absolute Count	leukocyte count
SZ	GCST90001462	146	5e-08	0.032 (0.038)	1.03 [0.96-1.11]	0.528	-0.013	0.012	0.293	0.397	0.994	CD62L- Dendritic Cell Absolute Count	leukocyte count
SZ	GCST90001463	146	5e-08	-0.003 (0.039)	1.00 [0.92-1.08]	0.836	-0.13	0.012	0.311	0.935	0.994	CD62L- Dendritic Cell %Dendritic Cell	leukocyte count
SZ	GCST90001464	146	5e-08	0.006 (0.039)	1.01 [0.93-1.09]	0.989	-0.33	0.016	0.165	0.874	0.994	CD86+ myeloid Dendritic Cell Absolute Count	leukocyte count
SZ	GCST90001465	146	5e-08	-0.021 (0.039)	0.98 [0.91-1.06]	0.996	-0.399	0.016	0.181	0.593	0.994	CD86+ myeloid Dendritic Cell %Dendritic Cell	leukocyte count
SZ	GCST90001466	146	5e-08	0.047 (0.037)	1.05 [0.97-1.13]	0.87	-0.15	0.019	0.09	0.208	0.994	CD86+ plasmacytoid Dendritic Cell Absolute Count	leukocyte count
SZ	GCST90001467	146	5e-08	0.021 (0.037)	1.02 [0.95-1.10]	0.504	-0.00575	0.013	0.224	0.573	0.994	CD86+ plasmacytoid Dendritic Cell %Dendritic Cell	leukocyte count
SZ	GCST90001468	146	5e-08	0.013 (0.039)	1.01 [0.94-1.09]	0.668	-0.058	0.017	0.148	0.733	0.994	CD62L- myeloid Dendritic Cell Absolute Count	leukocyte count
SZ	GCST90001469	146	5e-08	-0.020 (0.039)	0.98 [0.91-1.06]	0.695	-0.068	0.018	0.109	0.607	0.994	CD62L- myeloid Dendritic Cell %Dendritic Cell	leukocyte count
SZ	GCST90001470	142	5e-08	0.046 (0.039)	1.05 [0.97-1.13]	0.185	0.095	0.026	0.025	0.231	0.994	CD62L- plasmacytoid Dendritic Cell Absolute Count	leukocyte count
SZ	GCST90001471	146	5e-08	0.011 (0.038)	1.01 [0.94-1.09]	0.359	0.037	0.02	0.072	0.765	0.994	CD62L- plasmacytoid Dendritic Cell %Dendritic Cell	leukocyte count
SZ	GCST90001472	146	5e-08	0.019 (0.039)	1.02 [0.94-1.10]	0.928	-0.199	0.022	0.064	0.625	0.994	CD62L- CD86+ myeloid Dendritic Cell Absolute Count	leukocyte count
SZ	GCST90001473	138	5e-08	0.010 (0.040)	1.01 [0.93-1.09]	0.973	-0.282	0.023	0.054	0.799	0.994	CD62L- CD86+ myeloid Dendritic Cell %Dendritic Cell	leukocyte count
SZ	GCST90001474	146	5e-08	0.076 (0.039)	1.08 [1.00-1.17]	0.203	0.087	0.024	0.041	0.052	0.884	Plasmacytoid Dendritic Cell %Dendritic Cell	leukocyte count
SZ	GCST90001475	146	5e-08	-0.039 (0.038)	0.96 [0.89-1.04]	0.331	0.045	0.011	0.348	0.312	0.994	HLA DR++ monocyte %monocyte	leukocyte count
SZ	GCST90001476	146	5e-08	-0.034 (0.041)	0.97 [0.89-1.05]	0.055	0.163	0.014	0.238	0.411	0.994	HLA DR++ monocyte %leukocyte	leukocyte count
SZ	GCST90001477	146	5e-08	-0.027 (0.041)	0.97 [0.90-1.06]	0.016	0.212	0.021	0.088	0.511	0.994	HLA DR++ monocyte Absolute Count	leukocyte count
SZ	GCST90001478	146	5e-08	0.015 (0.040)	1.02 [0.94-1.10]	0.201	0.088	-0.006	0.627	0.707	0.994	CD4 regulatory T cell %CD4+ T cell	lymphocyte count
SZ	GCST90001479	146	5e-08	-0.037 (0.039)	0.96 [0.89-1.04]	0.877	-0.155	-0.013	0.276	0.337	0.994	CD4 regulatory T cell %T cell	lymphocyte count
SZ	GCST90001480	146	5e-08	0.006 (0.036)	1.01 [0.94-1.08]	0.278	0.062	-0.009	0.385	0.869	0.994	Resting CD4 regulatory T cell Absolute Count	lymphocyte count
SZ	GCST90001481	146	5e-08	0.004 (0.034)	1.00 [0.94-1.07]	0.625	-0.043	-0.011	0.295	0.906	0.994	Resting CD4 regulatory T cell %CD4 regulatory T cell	lymphocyte count
SZ	GCST90001482	146	5e-08	0.015 (0.036)	1.02 [0.95-1.09]	0.327	0.046	-0.012	0.28	0.676	0.994	Resting CD4 regulatory T cell %CD4+ T cell	lymphocyte count
SZ	GCST90001483	146	5e-08	0.016 (0.037)	1.02 [0.94-1.09]	0.722	-0.078	-0.009	0.408	0.662	0.994	CD39+ resting CD4 regulatory T cell Absolute Count	lymphocyte count
SZ	GCST90001484	146	5e-08	0.026 (0.037)	1.03 [0.95-1.10]	0.598	-0.035	-0.002	0.878	0.483	0.994	CD39+ resting CD4 regulatory T cell %resting CD4 regulatory T cell	lymphocyte count
SZ	GCST90001485	146	5e-08	0.016 (0.037)	1.02 [0.94-1.09]	0.8	-0.111	-0.008	0.47	0.667	0.994	CD39+ resting CD4 regulatory T cell %CD4 regulatory T cell	lymphocyte count
SZ	GCST90001486	146	5e-08	-0.004 (0.038)	1.00 [0.92-1.07]	0.751	-0.089	0.008	0.493	0.909	0.994	Activated CD4 regulatory T cell Absolute Count	lymphocyte count
SZ	GCST90001487	146	5e-08	-0.004 (0.037)	1.00 [0.93-1.07]	0.435	0.015	0.012	0.286	0.914	0.994	Activated CD4 regulatory T cell %CD4 regulatory T cell	lymphocyte count
SZ	GCST90001488	146	5e-08	0.012 (0.037)	1.01 [0.94-1.09]	0.781	-0.102	0.006	0.58	0.756	0.994	Activated CD4 regulatory T cell %CD4+ T cell	lymphocyte count
SZ	GCST90001489	146	5e-08	-0.023 (0.040)	0.98 [0.90-1.06]	0.216	0.083	-0.006	0.61	0.571	0.994	CD39+ activated CD4 regulatory T cell Absolute Count	lymphocyte count
SZ	GCST90001490	146	5e-08	-0.014 (0.038)	0.99 [0.92-1.06]	0.563	-0.024	-0.002	0.879	0.715	0.994	CD39+ activated CD4 regulatory T cell %activated CD4 regulatory T cell	lymphocyte count
SZ	GCST90001491	146	5e-08	-0.008 (0.038)	0.99 [0.92-1.07]	0.773	-0.098	-0.006	0.591	0.831	0.994	CD39+ activated CD4 regulatory T cell %CD4 regulatory T cell	lymphocyte count
SZ	GCST90001492	146	5e-08	-0.014 (0.039)	0.99 [0.91-1.06]	0.972	-0.268	0	0.969	0.71	0.994	Secreting CD4 regulatory T cell Absolute Count	lymphocyte count
SZ	GCST90001493	146	5e-08	-0.016 (0.036)	0.98 [0.92-1.06]	0.887	-0.162	0.009	0.395	0.658	0.994	Secreting CD4 regulatory T cell %CD4 regulatory T cell	lymphocyte count
SZ	GCST90001494	146	5e-08	0.001 (0.039)	1.00 [0.93-1.08]	0.288	0.059	-0.001	0.899	0.97	0.994	Secreting CD4 regulatory T cell %CD4+ T cell	lymphocyte count
SZ	GCST90001495	146	5e-08	-0.029 (0.041)	0.97 [0.90-1.05]	0.155	0.106	-0.002	0.871	0.486	0.994	CD39+ secreting CD4 regulatory T cell Absolute Count	lymphocyte count
SZ	GCST90001496	146	5e-08	-0.010 (0.038)	0.99 [0.92-1.07]	0.543	-0.017	-0.001	0.963	0.802	0.994	CD39+ secreting CD4 regulatory T cell %secreting CD4 regulatory T cell	lymphocyte count
SZ	GCST90001497	146	5e-08	-0.021 (0.038)	0.98 [0.91-1.05]	0.52	-0.011	0.002	0.888	0.577	0.994	CD39+ secreting CD4 regulatory T cell %CD4 regulatory T cell	lymphocyte count
SZ	GCST90001498	146	5e-08	0.006 (0.037)	1.01 [0.94-1.08]	0.512	-0.0082	-0.006	0.569	0.874	0.994	Activated & resting CD4 regulatory T cell Absolute Count	lymphocyte count
SZ	GCST90001499	146	5e-08	0.017 (0.036)	1.02 [0.95-1.09]	0.906	-0.178	-0.01	0.35	0.63	0.994	Activated & resting CD4 regulatory T cell %CD4 regulatory T cell	lymphocyte count
SZ	GCST90001500	146	5e-08	0.023 (0.037)	1.02 [0.95-1.10]	0.637	-0.047	-0.01	0.344	0.529	0.994	Activated & resting CD4 regulatory T cell %CD4+ T cell	lymphocyte count
SZ	GCST90001501	146	5e-08	-0.011 (0.039)	0.99 [0.92-1.07]	0.963	-0.249	0.002	0.849	0.769	0.994	Activated & secreting CD4 regulatory T cell Absolute Count	lymphocyte count
SZ	GCST90001502	146	5e-08	-0.005 (0.034)	1.00 [0.93-1.06]	0.625	-0.043	0.01	0.312	0.886	0.994	Activated & secreting CD4 regulatory T cell %CD4 regulatory T cell	lymphocyte count
SZ	GCST90001503	146	5e-08	0.008 (0.037)	1.01 [0.94-1.08]	0.496	-0.00355	0	0.984	0.83	0.994	Activated & secreting CD4 regulatory T cell %CD4+ T cell	lymphocyte count
SZ	GCST90001504	146	5e-08	0.001 (0.038)	1.00 [0.93-1.08]	0.846	-0.135	-0.006	0.619	0.984	0.996	CD25++ CD4+ T cell Absolute Count	lymphocyte count
SZ	GCST90001505	146	5e-08	0.012 (0.041)	1.01 [0.93-1.10]	0.048	0.169	-0.011	0.386	0.765	0.994	CD25++ CD4+ T cell %CD4+ T cell	lymphocyte count
SZ	GCST90001506	146	5e-08	-0.034 (0.038)	0.97 [0.90-1.04]	0.708	-0.072	-0.015	0.176	0.367	0.994	CD25++ CD4+ T cell %T cell	lymphocyte count
SZ	GCST90001507	146	5e-08	-0.038 (0.039)	0.96 [0.89-1.04]	0.525	-0.012	-0.01	0.378	0.326	0.994	CD25++ CD45RA+ CD4 not regulatory T cell Absolute Count	lymphocyte count
SZ	GCST90001508	146	5e-08	-0.047 (0.038)	0.95 [0.89-1.03]	0.764	-0.095	-0.011	0.323	0.217	0.994	CD25++ CD45RA+ CD4 not regulatory T cell %CD4+ T cell	lymphocyte count
SZ	GCST90001509	146	5e-08	-0.063 (0.038)	0.94 [0.87-1.01]	0.858	-0.143	-0.014	0.209	0.097	0.968	CD25++ CD45RA+ CD4 not regulatory T cell %T cell	lymphocyte count
SZ	GCST90001510	146	5e-08	0.001 (0.039)	1.00 [0.93-1.08]	0.795	-0.109	-0.008	0.486	0.987	0.996	CD25++ CD45RA- CD4 not regulatory T cell Absolute Count	lymphocyte count
SZ	GCST90001511	146	5e-08	0.007 (0.042)	1.01 [0.93-1.09]	0.029	0.19	-0.011	0.393	0.869	0.994	CD25++ CD45RA- CD4 not regulatory T cell %CD4+ T cell	lymphocyte count
SZ	GCST90001512	146	5e-08	-0.029 (0.039)	0.97 [0.90-1.05]	0.375	0.032	-0.015	0.192	0.452	0.994	CD25++ CD45RA- CD4 not regulatory T cell %T cell	lymphocyte count
SZ	GCST90001513	146	5e-08	-0.006 (0.038)	0.99 [0.92-1.07]	0.725	-0.079	-0.001	0.921	0.872	0.994	CD4 regulatory T cell Absolute Count	lymphocyte count
SZ	GCST90001514	147	5e-08	0.010 (0.048)	1.01 [0.92-1.11]	0.486	-0.000527	-0.003	0.818	0.825	0.994	Hematopoietic Stem Cell Absolute Count	myeloid white cell count
SZ	GCST90001515	147	5e-08	0.050 (0.050)	1.05 [0.95-1.16]	0.888	-0.162	-0.016	0.273	0.313	0.994	Immature Myeloid-Derived Suppressor Cells Absolute Count	myeloid white cell count
SZ	GCST90001516	147	5e-08	0.013 (0.049)	1.01 [0.92-1.12]	0.429	0.016	-0.013	0.372	0.785	0.994	Immature Myeloid-Derived Suppressor Cells %CD33dim HLA DR- CD66b-	myeloid white cell count
SZ	GCST90001517	147	5e-08	0.021 (0.049)	1.02 [0.93-1.12]	0.504	-0.00576	-0.008	0.602	0.672	0.994	CD33+ HLA DR+ Absolute Count	myeloid white cell count
SZ	GCST90001518	147	5e-08	0.024 (0.050)	1.02 [0.93-1.13]	0.358	0.037	-0.009	0.539	0.635	0.994	CD33+ HLA DR+ CD14- Absolute Count	myeloid white cell count
SZ	GCST90001519	147	5e-08	0.059 (0.052)	1.06 [0.96-1.18]	0.148	0.109	-0.013	0.406	0.257	0.994	CD33+ HLA DR+ CD14- %CD33+ HLA DR+	myeloid white cell count
SZ	GCST90001520	147	5e-08	0.012 (0.049)	1.01 [0.92-1.11]	0.776	-0.099	-0.006	0.668	0.814	0.994	CD33+ HLA DR+ CD14dim Absolute Count	myeloid white cell count
SZ	GCST90001521	147	5e-08	-0.022 (0.049)	0.98 [0.89-1.08]	0.997	-0.418	-0.004	0.795	0.659	0.994	CD33+ HLA DR+ CD14dim %CD33+ HLA DR+	myeloid white cell count
SZ	GCST90001522	147	5e-08	0.086 (0.050)	1.09 [0.99-1.20]	0.787	-0.105	0.019	0.194	0.082	0.922	CD33- HLA DR- Absolute Count	myeloid white cell count
SZ	GCST90001523	147	5e-08	0.006 (0.052)	1.01 [0.91-1.11]	0.205	0.087	0.017	0.284	0.912	0.994	CD33- HLA DR+ Absolute Count	myeloid white cell count
SZ	GCST90001524	147	5e-08	0.063 (0.047)	1.07 [0.97-1.17]	0.471	0.00397	-0.037	0.00802	0.177	0.994	Granulocytic Myeloid-Derived Suppressor Cells Absolute Count	myeloid white cell count
SZ	GCST90001525	147	5e-08	0.011 (0.048)	1.01 [0.92-1.11]	0.842	-0.133	0	0.974	0.823	0.994	CD33dim HLA DR+ CD11b+ Absolute Count	myeloid white cell count
SZ	GCST90001526	147	5e-08	0.109 (0.050)	1.12 [1.01-1.23]	0.808	-0.115	-0.006	0.673	0.03	0.758	CD33dim HLA DR+ CD11b+ %CD33dim HLA DR+	myeloid white cell count
SZ	GCST90001527	147	5e-08	-0.060 (0.047)	0.94 [0.86-1.03]	0.699	-0.069	-0.001	0.932	0.2	0.994	CD33dim HLA DR+ CD11b- Absolute Count	myeloid white cell count
SZ	GCST90001528	147	5e-08	-0.104 (0.050)	0.90 [0.82-0.99]	0.817	-0.119	0.004	0.807	0.039	0.775	CD33dim HLA DR+ CD11b- %CD33dim HLA DR+	myeloid white cell count
SZ	GCST90001529	147	5e-08	0.070 (0.049)	1.07 [0.97-1.18]	0.814	-0.118	-0.018	0.206	0.153	0.994	CD66b++ myeloid cell Absolute Count	myeloid white cell count
SZ	GCST90001530	147	5e-08	0.058 (0.049)	1.06 [0.96-1.17]	0.93	-0.201	-0.005	0.72	0.243	0.994	Monocytic Myeloid-Derived Suppressor Cells Absolute Count	myeloid white cell count
SZ	GCST90001531	147	5e-08	0.060 (0.051)	1.06 [0.96-1.17]	0.29	0.058	-0.016	0.279	0.241	0.994	CD33dim HLA DR- Absolute Count	myeloid white cell count
SZ	GCST90001532	147	5e-08	0.054 (0.052)	1.06 [0.95-1.17]	0.217	0.082	-0.013	0.385	0.293	0.994	Basophil Absolute Count	myeloid white cell count
SZ	GCST90001533	147	5e-08	-0.007 (0.052)	0.99 [0.90-1.10]	0.141	0.112	-0.008	0.601	0.892	0.994	Basophil %CD33dim HLA DR- CD66b-	myeloid white cell count
SZ	GCST90001534	146	5e-08	-0.010 (0.039)	0.99 [0.92-1.07]	0.797	-0.109	0.004	0.707	0.793	0.994	CD45RA- CD4+ T cell Absolute Count	lymphocyte count
SZ	GCST90001535	146	5e-08	0.013 (0.036)	1.01 [0.94-1.09]	0.335	0.044	-0.001	0.948	0.711	0.994	CD45RA- CD4+ T cell %CD4+ T cell	lymphocyte count
SZ	GCST90001536	146	5e-08	-0.036 (0.036)	0.96 [0.90-1.04]	0.914	-0.185	-0.007	0.532	0.318	0.994	CD45RA- CD4+ T cell %T cell	lymphocyte count
SZ	GCST90001537	146	5e-08	-0.025 (0.038)	0.98 [0.91-1.05]	0.843	-0.134	0.002	0.843	0.51	0.994	Central Memory CD4+ T cell Absolute Count	lymphocyte count
SZ	GCST90001538	146	5e-08	-0.026 (0.039)	0.97 [0.90-1.05]	0.339	0.043	0	0.989	0.505	0.994	Central Memory CD4+ T cell %CD4+ T cell	lymphocyte count
SZ	GCST90001539	146	5e-08	-0.055 (0.039)	0.95 [0.88-1.02]	0.9	-0.173	-0.008	0.511	0.154	0.994	Central Memory CD4+ T cell %T cell	lymphocyte count
SZ	GCST90001540	146	5e-08	-0.020 (0.038)	0.98 [0.91-1.06]	0.077	0.146	0.001	0.917	0.595	0.994	Naive CD4+ T cell Absolute Count	lymphocyte count
SZ	GCST90001541	146	5e-08	-0.023 (0.036)	0.98 [0.91-1.05]	0.28	0.061	-0.001	0.921	0.512	0.994	Naive CD4+ T cell %CD4+ T cell	lymphocyte count
SZ	GCST90001542	146	5e-08	0.001 (0.039)	1.00 [0.93-1.08]	0.599	-0.035	0.005	0.672	0.969	0.994	Effector Memory CD4+ T cell Absolute Count	lymphocyte count
SZ	GCST90001543	146	5e-08	0.023 (0.036)	1.02 [0.95-1.10]	0.484	8.51e-05	0.002	0.845	0.52	0.994	Effector Memory CD4+ T cell %CD4+ T cell	lymphocyte count
SZ	GCST90001544	146	5e-08	-0.014 (0.035)	0.99 [0.92-1.06]	0.523	-0.011	-0.003	0.746	0.7	0.994	Effector Memory CD4+ T cell %T cell	lymphocyte count
SZ	GCST90001545	146	5e-08	0.058 (0.041)	1.06 [0.98-1.15]	0.093	0.137	0.004	0.719	0.158	0.994	Terminally Differentiated CD4+ T cell Absolute Count	lymphocyte count
SZ	GCST90001546	146	5e-08	0.067 (0.038)	1.07 [0.99-1.15]	0.317	0.05	0.001	0.962	0.077	0.921	Terminally Differentiated CD4+ T cell %CD4+ T cell	lymphocyte count
SZ	GCST90001547	146	5e-08	0.044 (0.038)	1.05 [0.97-1.13]	0.22	0.081	-0.002	0.863	0.244	0.994	Terminally Differentiated CD4+ T cell %T cell	lymphocyte count
SZ	GCST90001548	146	5e-08	0.016 (0.037)	1.02 [0.95-1.09]	0.206	0.086	0.005	0.647	0.66	0.994	Central Memory CD8+ T cell Absolute Count	lymphocyte count
SZ	GCST90001549	146	5e-08	-0.039 (0.037)	0.96 [0.89-1.03]	0.604	-0.037	-0.005	0.658	0.292	0.994	Central Memory CD8+ T cell %CD8+ T cell	lymphocyte count
SZ	GCST90001550	146	5e-08	0.002 (0.037)	1.00 [0.93-1.08]	0.304	0.054	0.001	0.93	0.965	0.994	Central Memory CD8+ T cell %T cell	lymphocyte count
SZ	GCST90001551	146	5e-08	0.053 (0.028)	1.05 [1.00-1.11]	0.06	0.159	0.007	0.4	0.054	0.891	Naive CD8+ T cell Absolute Count	lymphocyte count
SZ	GCST90001552	146	5e-08	0.015 (0.029)	1.01 [0.96-1.07]	0.21	0.085	-0.006	0.519	0.61	0.994	Naive CD8+ T cell %CD8+ T cell	lymphocyte count
SZ	GCST90001553	146	5e-08	0.043 (0.027)	1.04 [0.99-1.10]	0.081	0.144	0.003	0.752	0.12	0.994	Naive CD8+ T cell %T cell	lymphocyte count
SZ	GCST90001554	146	5e-08	0.029 (0.039)	1.03 [0.95-1.11]	0.58	-0.029	0.022	0.055	0.457	0.994	Effector Memory CD8+ T cell Absolute Count	lymphocyte count
SZ	GCST90001555	146	5e-08	-0.020 (0.034)	0.98 [0.92-1.05]	0.172	0.1	0.015	0.131	0.553	0.994	Effector Memory CD8+ T cell %CD8+ T cell	lymphocyte count
SZ	GCST90001556	146	5e-08	0.030 (0.037)	1.03 [0.96-1.11]	0.564	-0.024	0.018	0.107	0.408	0.994	Effector Memory CD8+ T cell %T cell	lymphocyte count
SZ	GCST90001557	146	5e-08	0.044 (0.038)	1.04 [0.97-1.13]	0.885	-0.161	0.011	0.331	0.256	0.994	Terminally Differentiated CD8+ T cell Absolute Count	lymphocyte count
SZ	GCST90001558	146	5e-08	0.008 (0.038)	1.01 [0.94-1.09]	0.326	0.047	0.003	0.781	0.837	0.994	Terminally Differentiated CD8+ T cell %CD8+ T cell	lymphocyte count
SZ	GCST90001559	146	5e-08	0.039 (0.038)	1.04 [0.97-1.12]	0.683	-0.063	0.007	0.549	0.295	0.994	Terminally Differentiated CD8+ T cell %T cell	lymphocyte count
SZ	GCST90001560	146	5e-08	0.070 (0.032)	1.07 [1.01-1.14]	0.581	-0.029	0.004	0.642	0.03	0.758	CD45RA+ CD8+ T cell Absolute Count	lymphocyte count
SZ	GCST90001561	146	5e-08	0.027 (0.034)	1.03 [0.96-1.10]	0.146	0.11	-0.014	0.174	0.42	0.994	CD45RA+ CD8+ T cell %CD8+ T cell	lymphocyte count
SZ	GCST90001562	146	5e-08	0.069 (0.033)	1.07 [1.00-1.14]	0.549	-0.019	-0.001	0.891	0.037	0.775	CD45RA+ CD8+ T cell %T cell	lymphocyte count
SZ	GCST90001563	146	5e-08	0.001 (0.032)	1.00 [0.94-1.07]	0.844	-0.134	-0.011	0.242	0.985	0.996	Central Memory CD4-CD8- T cell Absolute Count	lymphocyte count
SZ	GCST90001564	146	5e-08	-0.012 (0.035)	0.99 [0.92-1.06]	0.971	-0.267	-0.002	0.851	0.72	0.994	Central Memory CD4-CD8- T cell %CD4-CD8- T cell	lymphocyte count
SZ	GCST90001565	146	5e-08	-0.017 (0.032)	0.98 [0.92-1.05]	0.792	-0.107	-0.015	0.121	0.594	0.994	Central Memory CD4-CD8- T cell %T cell	lymphocyte count
SZ	GCST90001566	146	5e-08	0.035 (0.031)	1.04 [0.97-1.10]	0.272	0.064	-0.004	0.638	0.268	0.994	Naive CD4-CD8- T cell Absolute Count	lymphocyte count
SZ	GCST90001567	146	5e-08	0.031 (0.034)	1.03 [0.97-1.10]	0.704	-0.071	-0.001	0.902	0.354	0.994	Naive CD4-CD8- T cell %CD4-CD8- T cell	lymphocyte count
SZ	GCST90001568	146	5e-08	0.027 (0.032)	1.03 [0.96-1.09]	0.198	0.089	-0.011	0.244	0.409	0.994	Naive CD4-CD8- T cell %T cell	lymphocyte count
SZ	GCST90001569	146	5e-08	0.005 (0.036)	1.00 [0.94-1.08]	0.531	-0.014	-0.004	0.677	0.895	0.994	Effector Memory CD4-CD8- T cell Absolute Count	lymphocyte count
SZ	GCST90001570	146	5e-08	-0.028 (0.038)	0.97 [0.90-1.05]	0.442	0.012	0.009	0.406	0.456	0.994	Effector Memory CD4-CD8- T cell %CD4-CD8- T cell	lymphocyte count
SZ	GCST90001571	146	5e-08	-0.005 (0.037)	1.00 [0.93-1.07]	0.416	0.02	-0.009	0.386	0.9	0.994	Effector Memory CD4-CD8- T cell %T cell	lymphocyte count
SZ	GCST90001572	146	5e-08	0.031 (0.038)	1.03 [0.96-1.11]	0.498	-0.00393	-0.015	0.188	0.404	0.994	Terminally Differentiated CD4-CD8- T cell Absolute Count	lymphocyte count
SZ	GCST90001573	146	5e-08	0.025 (0.038)	1.03 [0.95-1.10]	0.708	-0.072	-0.01	0.369	0.508	0.994	Terminally Differentiated CD4-CD8- T cell %CD4-CD8- T cell	lymphocyte count
SZ	GCST90001574	146	5e-08	0.027 (0.038)	1.03 [0.95-1.11]	0.437	0.014	-0.022	0.053	0.472	0.994	Terminally Differentiated CD4-CD8- T cell %T cell	lymphocyte count
SZ	GCST90001575	146	5e-08	-0.047 (0.038)	0.95 [0.89-1.03]	0.156	0.106	-0.006	0.623	0.221	0.994	Naive CD4+ T cell %T cell	lymphocyte count
SZ	GCST90001576	147	5e-08	-0.041 (0.037)	0.96 [0.89-1.03]	0.698	-0.068	0.008	0.439	0.262	0.994	Transitional B cell %B cell	lymphocyte count
SZ	GCST90001577	147	5e-08	-0.051 (0.036)	0.95 [0.89-1.02]	0.631	-0.045	0.005	0.661	0.154	0.994	Transitional B cell Absolute Count	lymphocyte count
SZ	GCST90001578	147	5e-08	-0.055 (0.036)	0.95 [0.88-1.02]	0.574	-0.027	0.004	0.715	0.126	0.994	Transitional B cell %lymphocyte	lymphocyte count
SZ	GCST90001579	147	5e-08	-0.032 (0.036)	0.97 [0.90-1.04]	0.78	-0.101	0.001	0.936	0.376	0.994	CD14- CD16+ monocyte Absolute Count	monocyte count
SZ	GCST90001580	147	5e-08	-0.006 (0.037)	0.99 [0.93-1.07]	0.936	-0.207	0.005	0.614	0.88	0.994	CD14+ CD16+ monocyte Absolute Count	monocyte count
SZ	GCST90001581	147	5e-08	0.001 (0.038)	1.00 [0.93-1.08]	0.245	0.072	0.018	0.11	0.972	0.994	CD14- CD16- Absolute Count	monocyte count
SZ	GCST90001582	147	5e-08	0.014 (0.036)	1.01 [0.95-1.09]	0.624	-0.043	0.009	0.402	0.699	0.994	CD14+ CD16- monocyte Absolute Count	monocyte count
SZ	GCST90001583	147	5e-08	-0.001 (0.036)	1.00 [0.93-1.07]	0.821	-0.121	0.007	0.516	0.967	0.994	Monocyte Absolute Count	monocyte count
SZ	GCST90001584	147	5e-08	-0.030 (0.036)	0.97 [0.90-1.04]	0.485	-0.000235	-0.002	0.821	0.405	0.994	CD14- CD16+ monocyte %monocyte	monocyte count
SZ	GCST90001585	147	5e-08	-0.009 (0.037)	0.99 [0.92-1.07]	0.949	-0.225	0.003	0.751	0.808	0.994	CD14+ CD16+ monocyte %monocyte	monocyte count
SZ	GCST90001586	147	5e-08	0.034 (0.036)	1.03 [0.96-1.11]	0.829	-0.126	0.003	0.808	0.351	0.994	CD14+ CD16- monocyte %monocyte	monocyte count
SZ	GCST90001587	147	5e-08	-0.036 (0.036)	0.96 [0.90-1.04]	0.786	-0.104	-0.002	0.832	0.322	0.994	CD16+ monocyte %monocyte	monocyte count
SZ	GCST90001588	146	5e-08	0.044 (0.039)	1.04 [0.97-1.13]	0.134	0.116	0.017	0.147	0.264	0.994	T/B cell	leukocyte count
SZ	GCST90001589	146	5e-08	-0.095 (0.037)	0.91 [0.85-0.98]	0.798	-0.11	-0.01	0.379	0.011	0.698	CD4+/CD8+ T cell	leukocyte count
SZ	GCST90001590	146	5e-08	-0.020 (0.038)	0.98 [0.91-1.06]	0.294	0.057	0.001	0.925	0.601	0.994	CD4+ T cell Absolute Count	leukocyte count
SZ	GCST90001591	146	5e-08	-0.083 (0.037)	0.92 [0.86-0.99]	0.474	0.00312	-0.009	0.398	0.023	0.726	CD4+ T cell %T cell	leukocyte count
SZ	GCST90001592	146	5e-08	0.082 (0.036)	1.09 [1.01-1.16]	0.744	-0.086	0.01	0.334	0.021	0.698	CD8+ T cell Absolute Count	leukocyte count
SZ	GCST90001593	146	5e-08	0.100 (0.037)	1.10 [1.03-1.19]	0.839	-0.131	0.007	0.509	0.00642	0.698	CD8+ T cell %T cell	leukocyte count
SZ	GCST90001594	146	5e-08	0.022 (0.037)	1.02 [0.95-1.10]	0.954	-0.233	-0.004	0.73	0.543	0.994	CD4+CD8+ T cell Absolute Count	leukocyte count
SZ	GCST90001595	146	5e-08	0.013 (0.036)	1.01 [0.94-1.09]	0.954	-0.234	-0.008	0.478	0.731	0.994	CD4+CD8+ T cell %T cell	leukocyte count
SZ	GCST90001596	146	5e-08	-0.006 (0.037)	0.99 [0.92-1.07]	0.255	0.069	0.007	0.541	0.861	0.994	CD8dim T cell Absolute Count	leukocyte count
SZ	GCST90001597	146	5e-08	-0.018 (0.039)	0.98 [0.91-1.06]	0.102	0.132	0.001	0.921	0.65	0.994	CD8dim T cell %T cell	leukocyte count
SZ	GCST90001598	146	5e-08	0.021 (0.035)	1.02 [0.95-1.09]	0.779	-0.101	-0.004	0.669	0.55	0.994	CD4-CD8- T cell Absolute Count	leukocyte count
SZ	GCST90001599	146	5e-08	0.011 (0.036)	1.01 [0.94-1.09]	0.716	-0.075	-0.008	0.432	0.75	0.994	CD4-CD8- T cell %T cell	leukocyte count
SZ	GCST90001600	146	5e-08	0.032 (0.036)	1.03 [0.96-1.11]	0.55	-0.02	0.006	0.559	0.384	0.994	Leukocyte Absolute Count	leukocyte count
SZ	GCST90001601	146	5e-08	0.028 (0.037)	1.03 [0.96-1.11]	0.714	-0.074	0.001	0.959	0.452	0.994	Lymphocyte Absolute Count	leukocyte count
SZ	GCST90001602	146	5e-08	0.009 (0.037)	1.01 [0.94-1.08]	0.99	-0.341	-0.006	0.568	0.814	0.994	Lymphocyte %leukocyte	leukocyte count
SZ	GCST90001603	146	5e-08	0.028 (0.036)	1.03 [0.96-1.10]	0.59	-0.032	0.008	0.474	0.447	0.994	T cell Absolute Count	leukocyte count
SZ	GCST90001604	146	5e-08	0.002 (0.038)	1.00 [0.93-1.08]	0.205	0.087	0.02	0.079	0.958	0.994	T cell %lymphocyte	leukocyte count
SZ	GCST90001605	146	5e-08	0.008 (0.036)	1.01 [0.94-1.08]	0.99	-0.337	0.005	0.672	0.824	0.994	T cell %leukocyte	leukocyte count
SZ	GCST90001606	146	5e-08	-0.077 (0.043)	0.93 [0.85-1.01]	0.000844	0.291	0.004	0.785	0.074	0.914	CD4+ T cell %leukocyte	leukocyte count
SZ	GCST90001607	146	5e-08	0.091 (0.037)	1.10 [1.02-1.18]	0.947	-0.223	0.014	0.214	0.013	0.698	CD8+ T cell %leukocyte	leukocyte count
SZ	GCST90001608	146	5e-08	0.015 (0.036)	1.01 [0.94-1.09]	0.987	-0.322	-0.004	0.716	0.689	0.994	CD4+CD8+ T cell %leukocyte	leukocyte count
SZ	GCST90001609	146	5e-08	0.008 (0.037)	1.01 [0.94-1.08]	0.912	-0.183	0.005	0.65	0.839	0.994	CD4+ CD8dim T cell Absolute Count	leukocyte count
SZ	GCST90001610	146	5e-08	0.007 (0.036)	1.01 [0.94-1.08]	0.932	-0.204	0.001	0.962	0.858	0.994	CD4+ CD8dim T cell %lymphocyte	leukocyte count
SZ	GCST90001611	146	5e-08	0.008 (0.037)	1.01 [0.94-1.08]	0.898	-0.171	0.004	0.746	0.821	0.994	CD4+ CD8dim T cell %leukocyte	leukocyte count
SZ	GCST90001612	146	5e-08	-0.020 (0.038)	0.98 [0.91-1.06]	0.361	0.036	0.006	0.615	0.6	0.994	CD8dim T cell %leukocyte	leukocyte count
SZ	GCST90001613	146	5e-08	0.012 (0.036)	1.01 [0.94-1.08]	0.877	-0.155	-0.005	0.662	0.739	0.994	CD4-CD8- T cell %leukocyte	leukocyte count
SZ	GCST90001614	146	5e-08	0.081 (0.037)	1.08 [1.01-1.16]	0.934	-0.206	0.015	0.158	0.027	0.758	CD8+ and CD8dim T cell %leukocyte	leukocyte count
SZ	GCST90001615	146	5e-08	-0.012 (0.036)	0.99 [0.92-1.06]	0.601	-0.036	0.006	0.579	0.743	0.994	TCRgd T cell Absolute Count	leukocyte count
SZ	GCST90001616	146	5e-08	-0.026 (0.037)	0.97 [0.91-1.05]	0.673	-0.06	0.003	0.793	0.483	0.994	TCRgd T cell %T cell	leukocyte count
SZ	GCST90001617	146	5e-08	-0.023 (0.037)	0.98 [0.91-1.05]	0.656	-0.054	0.007	0.532	0.537	0.994	TCRgd T cell %lymphocyte	leukocyte count
SZ	GCST90001618	146	5e-08	0.025 (0.036)	1.03 [0.96-1.10]	0.777	-0.1	0.03	0.00516	0.49	0.994	HLA DR+ T cell Absolute Count	leukocyte count
SZ	GCST90001619	146	5e-08	0.017 (0.034)	1.02 [0.95-1.09]	0.45	0.01	0.028	0.00607	0.614	0.994	HLA DR+ T cell%T cell	leukocyte count
SZ	GCST90001620	146	5e-08	0.022 (0.035)	1.02 [0.95-1.09]	0.548	-0.019	0.034	0.00126	0.535	0.994	HLA DR+ T cell%lymphocyte	leukocyte count
SZ	GCST90001621	146	5e-08	0.049 (0.039)	1.05 [0.97-1.13]	0.155	0.106	0.001	0.943	0.215	0.994	Natural Killer T Absolute Count	leukocyte count
SZ	GCST90001622	146	5e-08	0.045 (0.039)	1.05 [0.97-1.13]	0.217	0.083	-0.001	0.928	0.245	0.994	Natural Killer T %T cell	leukocyte count
SZ	GCST90001623	146	5e-08	0.043 (0.039)	1.04 [0.97-1.13]	0.307	0.053	0.002	0.884	0.26	0.994	Natural Killer T %lymphocyte	leukocyte count
SZ	GCST90001624	146	5e-08	0.039 (0.036)	1.04 [0.97-1.12]	0.669	-0.058	0.025	0.019	0.277	0.994	HLA DR+ CD4+ T cell Absolute Count	leukocyte count
SZ	GCST90001625	146	5e-08	0.021 (0.032)	1.02 [0.96-1.09]	0.6	-0.035	0.022	0.024	0.52	0.994	HLA DR+ CD4+ T cell %T cell	leukocyte count
SZ	GCST90001626	146	5e-08	0.025 (0.033)	1.03 [0.96-1.09]	0.455	0.00863	0.029	0.00363	0.453	0.994	HLA DR+ CD4+ T cell %lymphocyte	leukocyte count
SZ	GCST90001627	146	5e-08	0.019 (0.037)	1.02 [0.95-1.10]	0.846	-0.136	0.03	0.00709	0.601	0.994	HLA DR+ CD8+ T cell Absolute Count	leukocyte count
SZ	GCST90001628	146	5e-08	0.016 (0.035)	1.02 [0.95-1.09]	0.439	0.013	0.028	0.00708	0.66	0.994	HLA DR+ CD8+ T cell %T cell	leukocyte count
SZ	GCST90001629	146	5e-08	0.018 (0.036)	1.02 [0.95-1.09]	0.578	-0.028	0.032	0.00287	0.616	0.994	HLA DR+ CD8+ T cell %lymphocyte	leukocyte count
SZ	GCST90001630	146	5e-08	0.086 (0.037)	1.09 [1.01-1.17]	0.511	-0.00788	0.008	0.457	0.02	0.698	CD8+ Natural Killer T Absolute Count	leukocyte count
SZ	GCST90001631	146	5e-08	0.089 (0.036)	1.09 [1.02-1.17]	0.598	-0.035	0.006	0.585	0.015	0.698	CD8+ Natural Killer T %T cell	leukocyte count
SZ	GCST90001632	146	5e-08	0.087 (0.037)	1.09 [1.02-1.17]	0.612	-0.039	0.008	0.446	0.018	0.698	CD8+ Natural Killer T %lymphocyte	leukocyte count
SZ	GCST90001633	146	5e-08	-0.010 (0.042)	0.99 [0.91-1.07]	0.00747	0.236	0.003	0.834	0.81	0.994	CD8dim Natural Killer T Absolute Count	leukocyte count
SZ	GCST90001634	146	5e-08	-0.012 (0.043)	0.99 [0.91-1.08]	0.00151	0.278	-0.001	0.961	0.778	0.994	CD8dim Natural Killer T %T cell	leukocyte count
SZ	GCST90001635	146	5e-08	-0.010 (0.042)	0.99 [0.91-1.08]	0.00436	0.251	0.002	0.894	0.814	0.994	CD8dim Natural Killer T %lymphocyte	leukocyte count
SZ	GCST90001636	146	5e-08	-0.006 (0.038)	0.99 [0.92-1.07]	0.249	0.072	-0.004	0.732	0.875	0.994	CD4-CD8- Natural Killer T Absolute Count	leukocyte count
SZ	GCST90001637	146	5e-08	-0.012 (0.038)	0.99 [0.92-1.07]	0.241	0.074	-0.005	0.635	0.76	0.994	CD4-CD8- Natural Killer T %T cell	leukocyte count
SZ	GCST90001638	146	5e-08	-0.011 (0.037)	0.99 [0.92-1.06]	0.363	0.036	-0.003	0.759	0.774	0.994	CD4-CD8- Natural Killer T %lymphocyte	leukocyte count
SZ	GCST90001639	146	5e-08	0.024 (0.037)	1.02 [0.95-1.10]	0.491	-0.00194	-0.014	0.217	0.511	0.994	CD3- lymphocyte Absolute Count	leukocyte count
SZ	GCST90001640	146	5e-08	-0.002 (0.038)	1.00 [0.93-1.07]	0.205	0.087	-0.02	0.079	0.958	0.994	CD3- lymphocyte %lymphocyte	leukocyte count
SZ	GCST90001641	146	5e-08	0.002 (0.038)	1.00 [0.93-1.08]	0.426	0.017	-0.022	0.055	0.96	0.994	CD3- lymphocyte %leukocyte	leukocyte count
SZ	GCST90001642	146	5e-08	-0.021 (0.036)	0.98 [0.91-1.05]	0.49	-0.0016	-0.01	0.364	0.568	0.994	B cell Absolute Count	leukocyte count
SZ	GCST90001643	146	5e-08	-0.052 (0.037)	0.95 [0.88-1.02]	0.268	0.065	-0.003	0.798	0.154	0.994	B cell %CD3- lymphocyte	leukocyte count
SZ	GCST90001644	146	5e-08	-0.056 (0.038)	0.95 [0.88-1.02]	0.216	0.083	-0.014	0.232	0.141	0.994	B cell %lymphocyte	leukocyte count
SZ	GCST90001645	146	5e-08	0.046 (0.038)	1.05 [0.97-1.13]	0.149	0.109	-0.009	0.434	0.23	0.994	Natural Killer Absolute Count	leukocyte count
SZ	GCST90001646	146	5e-08	0.066 (0.037)	1.07 [0.99-1.15]	0.325	0.047	-0.002	0.832	0.071	0.914	Natural Killer %CD3- lymphocyte	leukocyte count
SZ	GCST90001647	146	5e-08	0.038 (0.037)	1.04 [0.97-1.12]	0.129	0.118	-0.01	0.355	0.306	0.994	Natural Killer %lymphocyte	leukocyte count
SZ	GCST90001648	146	5e-08	0.068 (0.037)	1.07 [1.00-1.15]	0.596	-0.034	0.003	0.795	0.065	0.914	HLA DR+ Natural Killer Absolute Count	leukocyte count
SZ	GCST90001649	146	5e-08	0.046 (0.038)	1.05 [0.97-1.13]	0.982	-0.299	0.011	0.312	0.218	0.994	HLA DR+ Natural Killer %Natural Killer	leukocyte count
SZ	GCST90001650	146	5e-08	0.067 (0.037)	1.07 [0.99-1.15]	0.757	-0.092	0.01	0.371	0.07	0.914	HLA DR+ Natural Killer %CD3- lymphocyte	leukocyte count
SZ	GCST90001651	146	5e-08	0.021 (0.037)	1.02 [0.95-1.10]	0.912	-0.184	0.006	0.582	0.572	0.994	Granulocyte Absolute Count	leukocyte count
SZ	GCST90001652	146	5e-08	-0.004 (0.037)	1.00 [0.93-1.07]	0.978	-0.285	0.005	0.671	0.924	0.994	Granulocyte %leukocyte	leukocyte count
SZ	GCST90001653	146	5e-08	-0.003 (0.037)	1.00 [0.93-1.07]	0.895	-0.169	0	0.986	0.942	0.994	CD28- CD4-CD8- T cell %CD4-CD8- T cell	lymphocyte count
SZ	GCST90001654	146	5e-08	0.012 (0.038)	1.01 [0.94-1.09]	0.909	-0.18	-0.007	0.539	0.76	0.994	CD28- CD4-CD8- T cell Absolute Count	lymphocyte count
SZ	GCST90001655	146	5e-08	0.009 (0.035)	1.01 [0.94-1.08]	0.207	0.086	-0.021	0.042	0.808	0.994	CD28+ CD4-CD8- T cell %T cell	lymphocyte count
SZ	GCST90001656	146	5e-08	0.003 (0.037)	1.00 [0.93-1.08]	0.895	-0.169	0	0.986	0.942	0.994	CD28+ CD4-CD8- T cell %CD4-CD8- T cell	lymphocyte count
SZ	GCST90001657	146	5e-08	0.022 (0.034)	1.02 [0.96-1.09]	0.228	0.079	-0.015	0.124	0.514	0.994	CD28+ CD4-CD8- T cell Absolute Count	lymphocyte count
SZ	GCST90001658	146	5e-08	-0.019 (0.037)	0.98 [0.91-1.05]	0.854	-0.14	-0.008	0.479	0.595	0.994	CD39+ CD4+ T cell %T cell	lymphocyte count
SZ	GCST90001659	146	5e-08	0.015 (0.037)	1.01 [0.94-1.09]	0.746	-0.087	-0.003	0.794	0.692	0.994	CD39+ CD4+ T cell %CD4+ T cell	lymphocyte count
SZ	GCST90001660	146	5e-08	-0.010 (0.041)	0.99 [0.91-1.07]	0.174	0.099	-0.002	0.865	0.813	0.994	CD39+ CD4+ T cell Absolute Count	lymphocyte count
SZ	GCST90001661	146	5e-08	0.002 (0.039)	1.00 [0.93-1.08]	0.355	0.038	0.006	0.63	0.949	0.994	CD28- CD8dim T cell %T cell	lymphocyte count
SZ	GCST90001662	146	5e-08	-0.000 (0.037)	1.00 [0.93-1.07]	0.847	-0.136	0.01	0.378	0.996	0.997	CD28- CD8dim T cell %CD8dim T cell	lymphocyte count
SZ	GCST90001663	146	5e-08	0.007 (0.038)	1.01 [0.93-1.08]	0.619	-0.041	0.01	0.401	0.863	0.994	CD28- CD8dim T cell Absolute Count	lymphocyte count
SZ	GCST90001664	146	5e-08	0.030 (0.038)	1.03 [0.96-1.11]	0.063	0.157	-0.021	0.068	0.423	0.994	CD28+ CD45RA+ CD8dim T cell %T cell	lymphocyte count
SZ	GCST90001665	146	5e-08	0.042 (0.040)	1.04 [0.96-1.13]	0.094	0.136	-0.017	0.15	0.29	0.994	CD28+ CD45RA+ CD8dim T cell %CD8dim T cell	lymphocyte count
SZ	GCST90001666	146	5e-08	0.043 (0.035)	1.04 [0.97-1.12]	0.135	0.115	-0.015	0.151	0.22	0.994	CD28+ CD45RA+ CD8dim T cell Absolute Count	lymphocyte count
SZ	GCST90001667	146	5e-08	-0.005 (0.036)	1.00 [0.93-1.07]	0.451	0.00992	-0.004	0.726	0.893	0.994	CD28+ CD45RA- CD8dim T cell %T cell	lymphocyte count
SZ	GCST90001668	146	5e-08	-0.008 (0.037)	0.99 [0.92-1.07]	0.856	-0.141	-0.004	0.707	0.819	0.994	CD28+ CD45RA- CD8dim T cell %CD8dim T cell	lymphocyte count
SZ	GCST90001669	146	5e-08	0.005 (0.036)	1.01 [0.94-1.08]	0.164	0.103	0.001	0.898	0.889	0.994	CD28+ CD45RA- CD8dim T cell Absolute Count	lymphocyte count
SZ	GCST90001670	146	5e-08	-0.025 (0.038)	0.98 [0.90-1.05]	0.697	-0.068	-0.008	0.486	0.508	0.994	CD39+ CD8+ T cell %T cell	lymphocyte count
SZ	GCST90001671	146	5e-08	-0.054 (0.038)	0.95 [0.88-1.02]	0.66	-0.055	-0.011	0.356	0.155	0.994	CD39+ CD8+ T cell %CD8+ T cell	lymphocyte count
SZ	GCST90001672	146	5e-08	-0.018 (0.039)	0.98 [0.91-1.06]	0.375	0.032	-0.005	0.677	0.655	0.994	CD39+ CD8+ T cell Absolute Count	lymphocyte count
SZ	GCST90001673	146	5e-08	0.089 (0.038)	1.09 [1.02-1.18]	0.611	-0.039	0.007	0.548	0.017	0.698	CD28- CD127- CD25++ CD8+ T cell %T cell	lymphocyte count
SZ	GCST90001674	146	5e-08	0.059 (0.038)	1.06 [0.99-1.14]	0.797	-0.109	0.002	0.881	0.117	0.994	CD28- CD127- CD25++ CD8+ T cell %CD8+ T cell	lymphocyte count
SZ	GCST90001675	146	5e-08	0.095 (0.038)	1.10 [1.02-1.18]	0.693	-0.067	0.01	0.379	0.011	0.698	CD28- CD127- CD25++ CD8+ T cell Absolute Count	lymphocyte count
SZ	GCST90001676	146	5e-08	0.067 (0.037)	1.07 [0.99-1.15]	0.254	0.07	0.003	0.782	0.068	0.914	CD28- CD25++ CD8+ T cell %T cell	lymphocyte count
SZ	GCST90001677	146	5e-08	0.031 (0.036)	1.03 [0.96-1.11]	0.391	0.027	-0.001	0.935	0.395	0.994	CD28- CD25++ CD8+ T cell %CD8+ T cell	lymphocyte count
SZ	GCST90001678	146	5e-08	0.077 (0.035)	1.08 [1.01-1.16]	0.556	-0.021	0.007	0.488	0.03	0.758	CD28- CD25++ CD8+ T cell Absolute Count	lymphocyte count
SZ	GCST90001679	146	5e-08	0.021 (0.040)	1.02 [0.94-1.10]	0.338	0.043	-0.007	0.531	0.598	0.994	CD25++ CD8+ T cell %T cell	lymphocyte count
SZ	GCST90001680	146	5e-08	-0.034 (0.038)	0.97 [0.90-1.04]	0.531	-0.014	-0.012	0.314	0.372	0.994	CD25++ CD8+ T cell %CD8+ T cell	lymphocyte count
SZ	GCST90001681	146	5e-08	0.053 (0.039)	1.05 [0.98-1.14]	0.567	-0.025	0.001	0.922	0.18	0.994	CD25++ CD8+ T cell Absolute Count	lymphocyte count
SZ	GCST90001682	146	5e-08	0.078 (0.037)	1.08 [1.01-1.16]	0.905	-0.177	0.019	0.088	0.036	0.775	CD127- CD8+ T cell %T cell	lymphocyte count
SZ	GCST90001683	146	5e-08	0.031 (0.036)	1.03 [0.96-1.11]	0.987	-0.319	0.019	0.077	0.378	0.994	CD127- CD8+ T cell %CD8+ T cell	lymphocyte count
SZ	GCST90001684	146	5e-08	0.071 (0.039)	1.07 [1.00-1.16]	0.952	-0.23	0.021	0.067	0.067	0.914	CD127- CD8+ T cell Absolute Count	lymphocyte count
SZ	GCST90001685	146	5e-08	0.048 (0.037)	1.05 [0.98-1.13]	0.987	-0.323	0.017	0.125	0.193	0.994	CD28- CD8+ T cell %T cell	lymphocyte count
SZ	GCST90001686	146	5e-08	0.013 (0.034)	1.01 [0.95-1.08]	0.91	-0.181	0.018	0.082	0.707	0.994	CD28- CD8+ T cell %CD8+ T cell	lymphocyte count
SZ	GCST90001687	146	5e-08	0.055 (0.038)	1.06 [0.98-1.14]	0.956	-0.237	0.021	0.061	0.144	0.994	CD28- CD8+ T cell Absolute Count	lymphocyte count
SZ	GCST90001688	146	5e-08	0.036 (0.028)	1.04 [0.98-1.10]	0.066	0.154	0.002	0.821	0.201	0.994	CD28+ CD45RA+ CD8+ T cell %T cell	lymphocyte count
SZ	GCST90001689	146	5e-08	0.003 (0.029)	1.00 [0.95-1.06]	0.343	0.042	-0.008	0.36	0.928	0.994	CD28+ CD45RA+ CD8+ T cell %CD8+ T cell	lymphocyte count
SZ	GCST90001690	146	5e-08	0.047 (0.028)	1.05 [0.99-1.11]	0.123	0.121	0.006	0.494	0.094	0.967	CD28+ CD45RA+ CD8+ T cell Absolute Count	lymphocyte count
SZ	GCST90001691	146	5e-08	0.031 (0.038)	1.03 [0.96-1.11]	0.767	-0.096	-0.004	0.721	0.416	0.994	CD28+ CD45RA- CD8+ T cell %T cell	lymphocyte count
SZ	GCST90001692	146	5e-08	-0.037 (0.037)	0.96 [0.90-1.04]	0.698	-0.068	-0.011	0.328	0.323	0.994	CD28+ CD45RA- CD8+ T cell %CD8+ T cell	lymphocyte count
SZ	GCST90001693	146	5e-08	0.041 (0.038)	1.04 [0.97-1.12]	0.8	-0.111	0.006	0.617	0.28	0.994	CD28+ CD45RA- CD8+ T cell Absolute Count	lymphocyte count
SZ	GCST90001694	146	5e-08	0.009 (0.038)	1.01 [0.94-1.09]	0.905	-0.177	-0.01	0.381	0.819	0.994	CD28- CD4-CD8- T cell %T cell	lymphocyte count
SZ	GCST90001695	146	5e-08	10.048 (3.945)	23113.10 [10.14-52699739.98]	0.899	-0.172	1.121	0.339	0.011	0.698	CD45RA- CD28- CD8+ T cell Absolute Count	lymphocyte count
SZ	GCST90001696	146	5e-08	0.282 (0.451)	1.33 [0.55-3.21]	0.604	-0.036	0.135	0.313	0.532	0.994	CD45RA- CD28- CD8+ T cell %CD8+ T cell	lymphocyte count
SZ	GCST90001697	146	5e-08	0.306 (0.184)	1.36 [0.95-1.95]	0.791	-0.107	0.038	0.493	0.097	0.968	CD45RA- CD28- CD8+ T cell %T cell	lymphocyte count
SZ	GCST90001698	146	5e-08	5.027 (5.364)	152.51 [0.00-5614107.96]	0.688	-0.065	1.027	0.52	0.349	0.994	CD45RA+ CD28- CD8+ T cell Absolute Count	lymphocyte count
SZ	GCST90001699	146	5e-08	-0.081 (0.520)	0.92 [0.33-2.56]	0.52	-0.011	0.241	0.12	0.877	0.994	CD45RA+ CD28- CD8+ T cell %CD8+ T cell	lymphocyte count
SZ	GCST90001700	146	5e-08	0.218 (0.224)	1.24 [0.80-1.93]	0.648	-0.051	0.089	0.182	0.329	0.994	CD45RA+ CD28- CD8+ T cell %T cell	lymphocyte count
SZ	GCST90001701	147	5e-08	0.000 (0.041)	1.00 [0.92-1.08]	0.00993	0.226	0.005	0.671	0.998	0.998	BAFF-R on CD20- CD38- B cell	blood protein measurement
SZ	GCST90001702	147	5e-08	0.049 (0.044)	1.05 [0.96-1.15]	0.000577	0.298	-0.009	0.505	0.272	0.994	BAFF-R on CD24+ CD27+ B cell	blood protein measurement
SZ	GCST90001703	147	5e-08	0.061 (0.044)	1.06 [0.97-1.16]	0.000501	0.301	-0.01	0.435	0.172	0.994	BAFF-R on IgD+ CD24+ B cell	blood protein measurement
SZ	GCST90001704	147	5e-08	0.045 (0.046)	1.05 [0.96-1.14]	7.2e-05	0.337	-0.009	0.499	0.327	0.994	BAFF-R on IgD+ CD24- B cell	blood protein measurement
SZ	GCST90001705	147	5e-08	0.055 (0.044)	1.06 [0.97-1.15]	0.000707	0.294	-0.01	0.452	0.212	0.994	BAFF-R on IgD+ CD38- B cell	blood protein measurement
SZ	GCST90001706	147	5e-08	0.025 (0.056)	1.02 [0.92-1.14]	0.036	0.181	-0.014	0.412	0.661	0.994	BAFF-R on IgD+ CD38- naive B cell	blood protein measurement
SZ	GCST90001707	147	5e-08	0.044 (0.055)	1.04 [0.94-1.16]	0.06	0.159	-0.012	0.464	0.427	0.994	BAFF-R on IgD+ CD38- unswitched memory B cell	blood protein measurement
SZ	GCST90001708	147	5e-08	0.026 (0.044)	1.03 [0.94-1.12]	0.00185	0.272	-0.001	0.942	0.552	0.994	BAFF-R on IgD+ CD38+ B cell	blood protein measurement
SZ	GCST90001709	147	5e-08	0.040 (0.046)	1.04 [0.95-1.14]	3.76e-05	0.347	-0.01	0.476	0.38	0.994	BAFF-R on IgD+ CD38dim B cell	blood protein measurement
SZ	GCST90001710	147	5e-08	0.023 (0.043)	1.02 [0.94-1.11]	0.00383	0.254	-0.009	0.472	0.595	0.994	BAFF-R on IgD- CD24- B cell	blood protein measurement
SZ	GCST90001711	147	5e-08	0.030 (0.044)	1.03 [0.95-1.12]	0.000705	0.294	-0.009	0.501	0.491	0.994	BAFF-R on IgD- CD27- B cell	blood protein measurement
SZ	GCST90001712	147	5e-08	0.032 (0.043)	1.03 [0.95-1.12]	0.00398	0.253	-0.008	0.512	0.461	0.994	BAFF-R on IgD- CD38- B cell	blood protein measurement
SZ	GCST90001713	147	5e-08	0.000 (0.038)	1.00 [0.93-1.08]	0.204	0.087	0.004	0.709	0.99	0.996	BAFF-R on IgD- CD38+ B cell	blood protein measurement
SZ	GCST90001714	147	5e-08	0.031 (0.045)	1.03 [0.94-1.13]	0.000298	0.311	-0.009	0.478	0.497	0.994	BAFF-R on IgD- CD38dim B cell	blood protein measurement
SZ	GCST90001715	147	5e-08	0.052 (0.044)	1.05 [0.97-1.15]	0.00071	0.294	-0.009	0.497	0.235	0.994	BAFF-R on memory B cell	blood protein measurement
SZ	GCST90001716	147	5e-08	0.036 (0.045)	1.04 [0.95-1.13]	0.000188	0.32	-0.01	0.456	0.42	0.994	BAFF-R on naive-mature B cell	blood protein measurement
SZ	GCST90001717	147	5e-08	0.066 (0.043)	1.07 [0.98-1.16]	0.00195	0.271	-0.011	0.394	0.13	0.994	BAFF-R on unswitched memory B cell	blood protein measurement
SZ	GCST90001718	147	5e-08	0.023 (0.044)	1.02 [0.94-1.12]	0.000637	0.296	-0.009	0.509	0.605	0.994	BAFF-R on switched memory B cell	blood protein measurement
SZ	GCST90001719	147	5e-08	0.045 (0.045)	1.05 [0.96-1.14]	0.000106	0.33	-0.011	0.417	0.32	0.994	BAFF-R on IgD+ B cell	blood protein measurement
SZ	GCST90001720	147	5e-08	0.008 (0.043)	1.01 [0.93-1.10]	0.00433	0.25	-0.006	0.636	0.847	0.994	BAFF-R on transitional B cell	blood protein measurement
SZ	GCST90001721	147	5e-08	0.007 (0.036)	1.01 [0.94-1.08]	0.986	-0.313	0.001	0.936	0.848	0.994	CD19 on CD20- B cell	blood protein measurement
SZ	GCST90001722	147	5e-08	-0.005 (0.036)	1.00 [0.93-1.07]	0.741	-0.085	-0.005	0.619	0.89	0.994	CD19 on CD20- CD38- B cell	blood protein measurement
SZ	GCST90001723	147	5e-08	-0.003 (0.036)	1.00 [0.93-1.07]	0.59	-0.032	-0.012	0.278	0.943	0.994	CD19 on CD24+ CD27+ B cell	blood protein measurement
SZ	GCST90001724	147	5e-08	0.018 (0.037)	1.02 [0.95-1.09]	0.469	0.00457	-0.015	0.175	0.621	0.994	CD19 on IgD+ CD24+ B cell	blood protein measurement
SZ	GCST90001725	147	5e-08	-0.045 (0.036)	0.96 [0.89-1.03]	0.622	-0.042	-0.017	0.115	0.214	0.994	CD19 on IgD+ CD24- B cell	blood protein measurement
SZ	GCST90001726	147	5e-08	-0.031 (0.037)	0.97 [0.90-1.04]	0.377	0.031	-0.016	0.132	0.402	0.994	CD19 on IgD+ CD38- B cell	blood protein measurement
SZ	GCST90001727	147	5e-08	-0.103 (0.052)	0.90 [0.81-1.00]	0.152	0.108	-0.011	0.49	0.049	0.883	CD19 on IgD+ CD38- naive B cell	blood protein measurement
SZ	GCST90001728	147	5e-08	-0.008 (0.052)	0.99 [0.90-1.10]	0.254	0.07	-0.015	0.333	0.87	0.994	CD19 on IgD+ CD38- unswitched memory B cell	blood protein measurement
SZ	GCST90001729	147	5e-08	-0.002 (0.037)	1.00 [0.93-1.07]	0.585	-0.03	-0.015	0.17	0.966	0.994	CD19 on IgD+ CD38+ B cell	blood protein measurement
SZ	GCST90001730	147	5e-08	-0.034 (0.036)	0.97 [0.90-1.04]	0.461	0.0068	-0.021	0.055	0.352	0.994	CD19 on IgD+ CD38dim B cell	blood protein measurement
SZ	GCST90001731	147	5e-08	-0.012 (0.037)	0.99 [0.92-1.06]	0.319	0.049	0.003	0.78	0.746	0.994	CD19 on IgD- CD24- B cell	blood protein measurement
SZ	GCST90001732	147	5e-08	-0.035 (0.037)	0.97 [0.90-1.04]	0.393	0.027	-0.007	0.494	0.346	0.994	CD19 on IgD- CD27- B cell	blood protein measurement
SZ	GCST90001733	147	5e-08	-0.012 (0.039)	0.99 [0.92-1.07]	0.151	0.108	0.002	0.859	0.748	0.994	CD19 on IgD- CD38- B cell	blood protein measurement
SZ	GCST90001734	147	5e-08	-0.020 (0.038)	0.98 [0.91-1.06]	0.228	0.078	0.006	0.607	0.604	0.994	CD19 on IgD- CD38+ B cell	blood protein measurement
SZ	GCST90001735	147	5e-08	-0.000 (0.037)	1.00 [0.93-1.07]	0.412	0.021	-0.004	0.683	0.993	0.996	CD19 on IgD- CD38dim B cell	blood protein measurement
SZ	GCST90001736	147	5e-08	-0.005 (0.036)	1.00 [0.93-1.07]	0.638	-0.047	-0.012	0.282	0.891	0.994	CD19 on memory B cell	blood protein measurement
SZ	GCST90001737	147	5e-08	-0.036 (0.036)	0.96 [0.90-1.03]	0.716	-0.075	-0.018	0.092	0.313	0.994	CD19 on naive-mature B cell	blood protein measurement
SZ	GCST90001738	147	5e-08	0.015 (0.036)	1.02 [0.95-1.09]	0.468	0.0049	-0.017	0.111	0.673	0.994	CD19 on unswitched memory B cell	blood protein measurement
SZ	GCST90001739	147	5e-08	0.084 (0.036)	1.09 [1.01-1.17]	0.44	0.013	-0.002	0.87	0.02	0.698	CD19 on Plasma Blast-Plasma Cell	blood protein measurement
SZ	GCST90001740	147	5e-08	-0.009 (0.038)	0.99 [0.92-1.07]	0.207	0.086	-0.006	0.599	0.809	0.994	CD19 on switched memory B cell	blood protein measurement
SZ	GCST90001741	147	5e-08	-0.031 (0.036)	0.97 [0.90-1.04]	0.495	-0.00301	-0.019	0.085	0.4	0.994	CD19 on IgD+ B cell	blood protein measurement
SZ	GCST90001742	147	5e-08	-0.019 (0.037)	0.98 [0.91-1.05]	0.707	-0.071	-0.014	0.201	0.611	0.994	CD19 on transitional B cell	blood protein measurement
SZ	GCST90001743	147	5e-08	0.033 (0.037)	1.03 [0.96-1.11]	0.319	0.049	-0.019	0.084	0.374	0.994	CD20 on B cell	blood protein measurement
SZ	GCST90001744	147	5e-08	-0.060 (0.039)	0.94 [0.87-1.02]	0.115	0.125	0	0.993	0.12	0.994	CD20 on CD20- CD38- B cell	blood protein measurement
SZ	GCST90001745	147	5e-08	0.040 (0.036)	1.04 [0.97-1.12]	0.468	0.00471	-0.023	0.037	0.27	0.994	CD20 on CD24+ CD27+ B cell	blood protein measurement
SZ	GCST90001746	147	5e-08	0.017 (0.037)	1.02 [0.95-1.09]	0.42	0.019	-0.016	0.143	0.639	0.994	CD20 on IgD+ CD24+ B cell	blood protein measurement
SZ	GCST90001747	147	5e-08	0.022 (0.037)	1.02 [0.95-1.10]	0.417	0.02	-0.016	0.149	0.556	0.994	CD20 on IgD+ CD24- B cell	blood protein measurement
SZ	GCST90001748	147	5e-08	0.009 (0.036)	1.01 [0.94-1.08]	0.6	-0.035	-0.019	0.081	0.8	0.994	CD20 on IgD+ CD38- B cell	blood protein measurement
SZ	GCST90001749	147	5e-08	-0.058 (0.051)	0.94 [0.85-1.04]	0.333	0.045	-0.023	0.132	0.262	0.994	CD20 on IgD+ CD38- naive B cell	blood protein measurement
SZ	GCST90001750	147	5e-08	0.077 (0.050)	1.08 [0.98-1.19]	0.856	-0.141	-0.028	0.062	0.124	0.994	CD20 on IgD+ CD38- unswitched memory B cell	blood protein measurement
SZ	GCST90001751	147	5e-08	0.086 (0.037)	1.09 [1.01-1.17]	0.337	0.043	-0.023	0.035	0.02	0.698	CD20 on IgD+ CD38+ B cell	blood protein measurement
SZ	GCST90001752	147	5e-08	0.040 (0.039)	1.04 [0.96-1.12]	0.083	0.142	-0.023	0.049	0.313	0.994	CD20 on IgD+ CD38dim B cell	blood protein measurement
SZ	GCST90001753	147	5e-08	0.040 (0.038)	1.04 [0.97-1.12]	0.283	0.06	0	0.989	0.294	0.994	CD20 on IgD- CD24- B cell	blood protein measurement
SZ	GCST90001754	134	5e-08	0.022 (0.038)	1.02 [0.95-1.10]	0.452	0.00974	0.001	0.92	0.573	0.994	CD20 on IgD- CD27- B cell	blood protein measurement
SZ	GCST90001755	147	5e-08	0.051 (0.036)	1.05 [0.98-1.13]	0.544	-0.018	-0.001	0.9	0.161	0.994	CD20 on IgD- CD38- B cell	blood protein measurement
SZ	GCST90001756	147	5e-08	0.007 (0.036)	1.01 [0.94-1.08]	0.706	-0.071	0.005	0.633	0.845	0.994	CD20 on IgD- CD38+ B cell	blood protein measurement
SZ	GCST90001757	147	5e-08	0.092 (0.038)	1.10 [1.02-1.18]	0.225	0.079	-0.012	0.278	0.015	0.698	CD20 on IgD- CD38dim B cell	blood protein measurement
SZ	GCST90001758	147	5e-08	0.037 (0.038)	1.04 [0.96-1.12]	0.265	0.066	-0.02	0.073	0.318	0.994	CD20 on memory B cell	blood protein measurement
SZ	GCST90001759	147	5e-08	0.025 (0.038)	1.02 [0.95-1.10]	0.254	0.07	-0.018	0.108	0.514	0.994	CD20 on naive-mature B cell	blood protein measurement
SZ	GCST90001760	147	5e-08	0.051 (0.039)	1.05 [0.98-1.13]	0.14	0.113	-0.021	0.069	0.19	0.994	CD20 on unswitched memory B cell	blood protein measurement
SZ	GCST90001761	147	5e-08	0.079 (0.038)	1.08 [1.00-1.17]	0.222	0.08	-0.013	0.257	0.037	0.775	CD20 on switched memory B cell	blood protein measurement
SZ	GCST90001762	147	5e-08	0.026 (0.038)	1.03 [0.95-1.11]	0.187	0.093	-0.019	0.096	0.501	0.994	CD20 on IgD+ B cell	blood protein measurement
SZ	GCST90001763	147	5e-08	0.079 (0.037)	1.08 [1.01-1.16]	0.462	0.0067	-0.016	0.152	0.032	0.758	CD20 on transitional B cell	blood protein measurement
SZ	GCST90001764	147	5e-08	0.061 (0.036)	1.06 [0.99-1.14]	0.974	-0.273	0.001	0.936	0.093	0.967	CD24 on CD24+ CD27+ B cell	blood protein measurement
SZ	GCST90001765	147	5e-08	0.075 (0.036)	1.08 [1.00-1.16]	0.996	-0.387	0.001	0.929	0.038	0.775	CD24 on IgD+ CD24+ B cell	blood protein measurement
SZ	GCST90001766	147	5e-08	0.047 (0.037)	1.05 [0.98-1.13]	0.785	-0.103	0.003	0.778	0.201	0.994	CD24 on IgD+ CD38- B cell	blood protein measurement
SZ	GCST90001767	147	5e-08	0.008 (0.055)	1.01 [0.90-1.12]	0.1	0.132	0.006	0.696	0.887	0.994	CD24 on IgD+ CD38- unswitched memory B cell	blood protein measurement
SZ	GCST90001768	147	5e-08	0.032 (0.036)	1.03 [0.96-1.11]	0.864	-0.146	-0.006	0.559	0.375	0.994	CD24 on IgD+ CD38+ B cell	blood protein measurement
SZ	GCST90001769	147	5e-08	0.059 (0.037)	1.06 [0.99-1.14]	0.815	-0.118	-0.001	0.897	0.112	0.994	CD24 on IgD- CD38- B cell	blood protein measurement
SZ	GCST90001770	147	5e-08	0.065 (0.037)	1.07 [0.99-1.15]	0.992	-0.35	-0.004	0.732	0.078	0.921	CD24 on IgD- CD38dim B cell	blood protein measurement
SZ	GCST90001771	147	5e-08	0.085 (0.036)	1.09 [1.01-1.17]	0.998	-0.429	0.003	0.762	0.02	0.698	CD24 on memory B cell	blood protein measurement
SZ	GCST90001772	147	5e-08	0.090 (0.037)	1.09 [1.02-1.18]	0.997	-0.406	0.011	0.326	0.014	0.698	CD24 on unswitched memory B cell	blood protein measurement
SZ	GCST90001773	147	5e-08	0.064 (0.037)	1.07 [0.99-1.15]	0.952	-0.229	0.004	0.744	0.081	0.922	CD24 on switched memory B cell	blood protein measurement
SZ	GCST90001774	147	5e-08	0.019 (0.036)	1.02 [0.95-1.09]	0.999	-0.464	-0.002	0.849	0.605	0.994	CD24 on transitional B cell	blood protein measurement
SZ	GCST90001775	147	5e-08	0.030 (0.037)	1.03 [0.96-1.11]	0.721	-0.077	-0.011	0.328	0.419	0.994	CD25 on B cell	blood protein measurement
SZ	GCST90001776	147	5e-08	-0.040 (0.036)	0.96 [0.89-1.03]	0.509	-0.00732	-0.015	0.171	0.274	0.994	CD25 on CD20- CD38- B cell	blood protein measurement
SZ	GCST90001777	147	5e-08	0.005 (0.036)	1.00 [0.94-1.08]	0.698	-0.068	-0.009	0.403	0.9	0.994	CD25 on CD24+ CD27+ B cell	blood protein measurement
SZ	GCST90001778	147	5e-08	0.022 (0.036)	1.02 [0.95-1.10]	0.836	-0.129	-0.01	0.364	0.543	0.994	CD25 on IgD+ CD24+ B cell	blood protein measurement
SZ	GCST90001779	147	5e-08	-0.022 (0.037)	0.98 [0.91-1.05]	0.518	-0.00987	-0.017	0.119	0.548	0.994	CD25 on IgD+ CD24- B cell	blood protein measurement
SZ	GCST90001780	147	5e-08	-0.010 (0.036)	0.99 [0.92-1.06]	0.769	-0.096	-0.008	0.451	0.778	0.994	CD25 on IgD+ CD38- B cell	blood protein measurement
SZ	GCST90001781	147	5e-08	-0.045 (0.053)	0.96 [0.86-1.06]	0.168	0.101	-0.018	0.244	0.393	0.994	CD25 on IgD+ CD38- naive B cell	blood protein measurement
SZ	GCST90001782	147	5e-08	-0.022 (0.050)	0.98 [0.89-1.08]	0.286	0.059	-0.011	0.45	0.657	0.994	CD25 on IgD+ CD38- unswitched memory B cell	blood protein measurement
SZ	GCST90001783	147	5e-08	-0.019 (0.036)	0.98 [0.91-1.05]	0.953	-0.231	-0.023	0.037	0.594	0.994	CD25 on IgD+ CD38+ B cell	blood protein measurement
SZ	GCST90001784	147	5e-08	0.007 (0.037)	1.01 [0.94-1.08]	0.646	-0.05	-0.014	0.189	0.856	0.994	CD25 on IgD+ CD38dim B cell	blood protein measurement
SZ	GCST90001785	147	5e-08	0.038 (0.037)	1.04 [0.97-1.12]	0.977	-0.281	-0.001	0.955	0.303	0.994	CD25 on IgD- CD24- B cell	blood protein measurement
SZ	GCST90001786	147	5e-08	0.040 (0.036)	1.04 [0.97-1.12]	0.718	-0.076	0.003	0.781	0.276	0.994	CD25 on IgD- CD27- B cell	blood protein measurement
SZ	GCST90001787	147	5e-08	0.041 (0.036)	1.04 [0.97-1.12]	0.817	-0.119	-0.005	0.656	0.262	0.994	CD25 on IgD- CD38- B cell	blood protein measurement
SZ	GCST90001788	147	5e-08	-0.036 (0.036)	0.96 [0.90-1.04]	0.89	-0.164	0	0.988	0.321	0.994	CD25 on IgD- CD38+ B cell	blood protein measurement
SZ	GCST90001789	147	5e-08	-0.003 (0.036)	1.00 [0.93-1.07]	0.924	-0.195	-0.013	0.216	0.934	0.994	CD25 on IgD- CD38dim B cell	blood protein measurement
SZ	GCST90001790	147	5e-08	0.011 (0.036)	1.01 [0.94-1.08]	0.842	-0.133	-0.01	0.344	0.763	0.994	CD25 on memory B cell	blood protein measurement
SZ	GCST90001791	147	5e-08	0.009 (0.037)	1.01 [0.94-1.09]	0.764	-0.094	-0.019	0.077	0.799	0.994	CD25 on naive-mature B cell	blood protein measurement
SZ	GCST90001792	147	5e-08	0.015 (0.036)	1.01 [0.95-1.09]	0.963	-0.248	-0.008	0.483	0.686	0.994	CD25 on unswitched memory B cell	blood protein measurement
SZ	GCST90001793	147	5e-08	0.018 (0.036)	1.02 [0.95-1.09]	0.977	-0.282	-0.011	0.308	0.623	0.994	CD25 on switched memory B cell	blood protein measurement
SZ	GCST90001794	147	5e-08	0.014 (0.037)	1.01 [0.94-1.09]	0.665	-0.056	-0.009	0.413	0.705	0.994	CD25 on IgD+ B cell	blood protein measurement
SZ	GCST90001795	147	5e-08	-0.019 (0.036)	0.98 [0.91-1.05]	0.902	-0.173	-0.03	0.00638	0.609	0.994	CD25 on transitional B cell	blood protein measurement
SZ	GCST90001796	147	5e-08	0.051 (0.036)	1.05 [0.98-1.13]	0.47	0.00426	0.001	0.935	0.151	0.994	CD27 on CD20- B cell	blood protein measurement
SZ	GCST90001797	147	5e-08	-0.065 (0.036)	0.94 [0.87-1.01]	0.362	0.036	-0.005	0.607	0.073	0.914	CD27 on CD20- CD38- B cell	blood protein measurement
SZ	GCST90001798	147	5e-08	0.003 (0.036)	1.00 [0.93-1.08]	0.65	-0.051	0.001	0.903	0.936	0.994	CD27 on CD24+ CD27+ B cell	blood protein measurement
SZ	GCST90001799	147	5e-08	-0.006 (0.047)	0.99 [0.91-1.09]	0.979	-0.286	0.003	0.826	0.903	0.994	CD27 on T cell	blood protein measurement
SZ	GCST90001800	147	5e-08	0.023 (0.037)	1.02 [0.95-1.10]	0.594	-0.033	-0.002	0.844	0.54	0.994	CD27 on IgD+ CD24+ B cell	blood protein measurement
SZ	GCST90001801	147	5e-08	-0.018 (0.051)	0.98 [0.89-1.08]	0.394	0.026	0.007	0.623	0.722	0.994	CD27 on IgD+ CD38- unswitched memory B cell	blood protein measurement
SZ	GCST90001802	147	5e-08	0.014 (0.037)	1.01 [0.94-1.09]	0.441	0.013	-0.002	0.837	0.713	0.994	CD27 on IgD- CD38- B cell	blood protein measurement
SZ	GCST90001803	147	5e-08	0.029 (0.039)	1.03 [0.95-1.11]	0.15	0.108	-0.001	0.956	0.45	0.994	CD27 on IgD- CD38+ B cell	blood protein measurement
SZ	GCST90001804	147	5e-08	0.020 (0.036)	1.02 [0.95-1.10]	0.935	-0.207	0.002	0.882	0.583	0.994	CD27 on IgD- CD38dim B cell	blood protein measurement
SZ	GCST90001805	147	5e-08	0.021 (0.037)	1.02 [0.95-1.10]	0.962	-0.246	0.005	0.674	0.563	0.994	CD27 on memory B cell	blood protein measurement
SZ	GCST90001806	147	5e-08	-0.003 (0.037)	1.00 [0.93-1.07]	0.562	-0.023	0.005	0.649	0.944	0.994	CD27 on unswitched memory B cell	blood protein measurement
SZ	GCST90001807	147	5e-08	0.068 (0.039)	1.07 [0.99-1.15]	0.087	0.14	0	0.965	0.076	0.921	CD27 on Plasma Blast-Plasma Cell	blood protein measurement
SZ	GCST90001808	147	5e-08	-0.001 (0.037)	1.00 [0.93-1.07]	0.767	-0.095	0.003	0.787	0.984	0.996	CD27 on switched memory B cell	blood protein measurement
SZ	GCST90001809	147	5e-08	0.045 (0.035)	1.05 [0.98-1.12]	0.93	-0.2	-0.016	0.133	0.201	0.994	CD38 on CD20- B cell	blood protein measurement
SZ	GCST90001810	147	5e-08	-0.091 (0.050)	0.91 [0.83-1.01]	0.916	-0.186	0.006	0.706	0.066	0.914	CD38 on CD3- CD19-	blood protein measurement
SZ	GCST90001811	147	5e-08	0.025 (0.037)	1.02 [0.95-1.10]	0.823	-0.122	0.01	0.38	0.504	0.994	CD38 on IgD+ CD24- B cell	blood protein measurement
SZ	GCST90001812	147	5e-08	-0.029 (0.037)	0.97 [0.90-1.05]	0.297	0.056	0.001	0.919	0.432	0.994	CD38 on IgD+ CD38+ B cell	blood protein measurement
SZ	GCST90001813	147	5e-08	0.016 (0.037)	1.02 [0.95-1.09]	0.801	-0.111	0.008	0.47	0.658	0.994	CD38 on IgD+ CD38dim B cell	blood protein measurement
SZ	GCST90001814	147	5e-08	-0.002 (0.037)	1.00 [0.93-1.07]	0.213	0.084	-0.008	0.469	0.957	0.994	CD38 on IgD- CD38+ B cell	blood protein measurement
SZ	GCST90001815	147	5e-08	-0.049 (0.037)	0.95 [0.89-1.02]	0.274	0.063	-0.007	0.512	0.186	0.994	CD38 on IgD- CD38dim B cell	blood protein measurement
SZ	GCST90001816	147	5e-08	0.006 (0.037)	1.01 [0.94-1.08]	0.924	-0.194	0.008	0.448	0.871	0.994	CD38 on naive-mature B cell	blood protein measurement
SZ	GCST90001817	147	5e-08	0.051 (0.035)	1.05 [0.98-1.13]	0.505	-0.00618	-0.002	0.875	0.144	0.994	CD38 on Plasma Blast-Plasma Cell	blood protein measurement
SZ	GCST90001818	147	5e-08	-0.014 (0.037)	0.99 [0.92-1.06]	0.637	-0.047	0.001	0.908	0.696	0.994	CD38 on IgD+ B cell	blood protein measurement
SZ	GCST90001819	147	5e-08	-0.020 (0.036)	0.98 [0.91-1.05]	0.563	-0.023	0.025	0.023	0.579	0.994	CD38 on transitional B cell	blood protein measurement
SZ	GCST90001820	147	5e-08	-0.050 (0.038)	0.95 [0.88-1.03]	0.26	0.068	-0.01	0.356	0.194	0.994	IgD on IgD+ CD24+ B cell	blood protein measurement
SZ	GCST90001821	147	5e-08	0.015 (0.037)	1.02 [0.94-1.09]	0.681	-0.062	-0.012	0.255	0.685	0.994	IgD on IgD+ CD24- B cell	blood protein measurement
SZ	GCST90001822	147	5e-08	-0.003 (0.037)	1.00 [0.93-1.07]	0.484	7.83e-05	-0.014	0.199	0.936	0.994	IgD on IgD+ CD38- B cell	blood protein measurement
SZ	GCST90001823	147	5e-08	-0.013 (0.055)	0.99 [0.89-1.10]	0.05	0.167	-0.01	0.525	0.813	0.994	IgD on IgD+ CD38- unswitched memory B cell	blood protein measurement
SZ	GCST90001824	147	5e-08	0.032 (0.037)	1.03 [0.96-1.11]	0.367	0.035	-0.029	0.00817	0.384	0.994	IgD on IgD+ CD38+ B cell	blood protein measurement
SZ	GCST90001825	147	5e-08	0.014 (0.037)	1.01 [0.94-1.09]	0.494	-0.00283	-0.011	0.318	0.706	0.994	IgD on IgD+ CD38dim B cell	blood protein measurement
SZ	GCST90001826	147	5e-08	-0.036 (0.038)	0.96 [0.89-1.04]	0.226	0.079	-0.018	0.108	0.354	0.994	IgD on unswitched memory B cell	blood protein measurement
SZ	GCST90001827	147	5e-08	0.005 (0.037)	1.00 [0.93-1.08]	0.44	0.013	-0.016	0.156	0.898	0.994	IgD on IgD+ B cell	blood protein measurement
SZ	GCST90001828	147	5e-08	0.027 (0.037)	1.03 [0.96-1.10]	0.682	-0.062	-0.02	0.073	0.467	0.994	IgD on transitional B cell	blood protein measurement
SZ	GCST90001829	147	5e-08	0.038 (0.045)	1.04 [0.95-1.13]	0.000186	0.32	-0.011	0.403	0.398	0.994	BAFF-R on B cell	blood protein measurement
SZ	GCST90001830	134	5e-08	-0.027 (0.038)	0.97 [0.90-1.05]	0.293	0.059	0.014	0.225	0.49	0.994	BAFF-R on CD20- B cell	blood protein measurement
SZ	GCST90001831	147	5e-08	0.035 (0.039)	1.04 [0.96-1.12]	0.788	-0.105	-0.013	0.241	0.357	0.994	CD62L on CD62L+ myeloid Dendritic Cell	blood protein measurement
SZ	GCST90001832	147	5e-08	-0.004 (0.038)	1.00 [0.92-1.07]	0.751	-0.089	-0.019	0.096	0.907	0.994	CD62L on CD62L+ plasmacytoid Dendritic Cell	blood protein measurement
SZ	GCST90001833	147	5e-08	0.029 (0.038)	1.03 [0.96-1.11]	0.822	-0.122	-0.01	0.36	0.445	0.994	CD62L on CD62L+ Dendritic Cell	blood protein measurement
SZ	GCST90001834	135	5e-08	-0.002 (0.042)	1.00 [0.92-1.08]	0.966	-0.266	-0.015	0.216	0.957	0.994	CD62L on monocyte	blood protein measurement
SZ	GCST90001835	147	5e-08	-0.030 (0.039)	0.97 [0.90-1.05]	0.885	-0.16	-0.018	0.115	0.447	0.994	CD62L on granulocyte	blood protein measurement
SZ	GCST90001836	147	5e-08	-0.016 (0.055)	0.98 [0.88-1.10]	0.683	-0.063	0.011	0.491	0.771	0.994	CD66b on CD66b++ myeloid cell	blood protein measurement
SZ	GCST90001837	146	5e-08	0.020 (0.061)	1.02 [0.91-1.15]	0.303	0.054	-0.011	0.537	0.741	0.994	CD66b on Granulocytic Myeloid-Derived Suppressor Cells	blood protein measurement
SZ	GCST90001838	147	5e-08	0.001 (0.042)	1.00 [0.92-1.09]	0.321	0.048	-0.007	0.6	0.984	0.996	CD3 on naive CD8+ T cell	blood protein measurement
SZ	GCST90001839	147	5e-08	0.029 (0.041)	1.03 [0.95-1.11]	0.911	-0.181	-0.003	0.789	0.478	0.994	CD3 on Effector Memory CD8+ T cell	blood protein measurement
SZ	GCST90001840	147	5e-08	0.035 (0.041)	1.04 [0.96-1.12]	0.361	0.036	-0.003	0.775	0.388	0.994	CD3 on Terminally Differentiated CD8+ T cell	blood protein measurement
SZ	GCST90001841	131	5e-08	-0.028 (0.043)	0.97 [0.89-1.06]	0.677	-0.065	0.003	0.827	0.514	0.994	CD3 on Central Memory CD4+ T cell	blood protein measurement
SZ	GCST90001842	147	5e-08	0.019 (0.040)	1.02 [0.94-1.10]	0.536	-0.015	-0.002	0.893	0.645	0.994	CD3 on Naive CD4+ T cell	blood protein measurement
SZ	GCST90001843	147	5e-08	-0.010 (0.041)	0.99 [0.91-1.07]	0.946	-0.22	-0.003	0.797	0.814	0.994	CD3 on Effector Memory CD4+ T cell	blood protein measurement
SZ	GCST90001844	147	5e-08	0.059 (0.043)	1.06 [0.97-1.15]	0.143	0.111	0.001	0.915	0.172	0.994	CD3 on Terminally Differentiated CD4+ T cell	blood protein measurement
SZ	GCST90001845	147	5e-08	-0.025 (0.040)	0.98 [0.90-1.06]	0.871	-0.15	-0.003	0.814	0.532	0.994	CD3 on CD45RA- CD4+ T cell	blood protein measurement
SZ	GCST90001846	147	5e-08	-0.022 (0.040)	0.98 [0.91-1.06]	0.42	0.019	-0.007	0.562	0.585	0.994	CD3 on Central Memory CD8+ T cell	blood protein measurement
SZ	GCST90001847	147	5e-08	-0.007 (0.040)	0.99 [0.92-1.07]	0.551	-0.02	0.003	0.801	0.851	0.994	CD3 on HLA DR+ T cell	blood protein measurement
SZ	GCST90001848	147	5e-08	-0.050 (0.039)	0.95 [0.88-1.03]	0.554	-0.021	-0.014	0.218	0.198	0.994	CD3 on Natural Killer T	blood protein measurement
SZ	GCST90001849	147	5e-08	0.010 (0.040)	1.01 [0.93-1.09]	0.485	-0.000309	0.002	0.891	0.796	0.994	CD3 on HLA DR+ CD4+ T cell	blood protein measurement
SZ	GCST90001850	147	5e-08	-0.003 (0.042)	1.00 [0.92-1.08]	0.161	0.104	0.004	0.756	0.937	0.994	CD3 on HLA DR+ CD8+ T cell	blood protein measurement
SZ	GCST90001851	147	5e-08	-0.078 (0.040)	0.92 [0.85-1.00]	0.989	-0.332	-0.005	0.684	0.051	0.883	CD3 on T cell	blood protein measurement
SZ	GCST90001852	147	5e-08	-0.015 (0.041)	0.99 [0.91-1.07]	0.54	-0.017	0.005	0.659	0.717	0.994	CD3 on CD39+ resting CD4 regulatory T cell	blood protein measurement
SZ	GCST90001853	147	5e-08	-0.005 (0.040)	0.99 [0.92-1.08]	0.882	-0.158	-0.012	0.313	0.899	0.994	CD3 on activated CD4 regulatory T cell	blood protein measurement
SZ	GCST90001854	147	5e-08	-0.020 (0.040)	0.98 [0.91-1.06]	0.518	-0.00982	-0.008	0.512	0.615	0.994	CD3 on CD39+ activated CD4 regulatory T cell	blood protein measurement
SZ	GCST90001855	147	5e-08	-0.021 (0.041)	0.98 [0.90-1.06]	0.923	-0.193	-0.007	0.566	0.597	0.994	CD3 on secreting CD4 regulatory T cell	blood protein measurement
SZ	GCST90001856	147	5e-08	-0.022 (0.040)	0.98 [0.90-1.06]	0.698	-0.068	-0.013	0.279	0.59	0.994	CD3 on CD39+ secreting CD4 regulatory T cell	blood protein measurement
SZ	GCST90001857	147	5e-08	-0.005 (0.040)	1.00 [0.92-1.08]	0.92	-0.19	-0.01	0.386	0.903	0.994	CD3 on activated & secreting CD4 regulatory T cell	blood protein measurement
SZ	GCST90001858	147	5e-08	-0.007 (0.040)	0.99 [0.92-1.07]	0.84	-0.132	0.009	0.46	0.853	0.994	CD3 on CD45RA+ CD4+ T cell	blood protein measurement
SZ	GCST90001859	147	5e-08	-0.033 (0.040)	0.97 [0.89-1.05]	0.684	-0.063	-0.004	0.705	0.411	0.994	CD3 on CD8+ T cell	blood protein measurement
SZ	GCST90001860	147	5e-08	-0.032 (0.040)	0.97 [0.89-1.05]	0.616	-0.04	-0.008	0.483	0.424	0.994	CD3 on CD39+ CD4+ T cell	blood protein measurement
SZ	GCST90001861	147	5e-08	-0.055 (0.040)	0.95 [0.88-1.02]	0.992	-0.355	0.002	0.86	0.171	0.994	CD3 on CD28+ CD4+ T cell	blood protein measurement
SZ	GCST90001862	147	5e-08	-0.039 (0.040)	0.96 [0.89-1.04]	0.498	-0.00399	-0.002	0.886	0.333	0.994	CD3 on CD28+ CD4-CD8- T cell	blood protein measurement
SZ	GCST90001863	147	5e-08	-0.028 (0.040)	0.97 [0.90-1.05]	0.609	-0.038	-0.001	0.9	0.479	0.994	CD3 on CD28+ CD45RA- CD8+ T cell	blood protein measurement
SZ	GCST90001864	147	5e-08	-0.019 (0.040)	0.98 [0.91-1.06]	0.457	0.00814	-0.002	0.852	0.632	0.994	CD3 on CD28+ CD45RA+ CD8+ T cell	blood protein measurement
SZ	GCST90001865	147	5e-08	0.026 (0.041)	1.03 [0.95-1.11]	0.378	0.031	0.003	0.777	0.535	0.994	CD3 on CD28- CD8+ T cell	blood protein measurement
SZ	GCST90001866	147	5e-08	-0.010 (0.040)	0.99 [0.92-1.07]	0.629	-0.044	-0.004	0.752	0.807	0.994	CD3 on CD39+ CD8+ T cell	blood protein measurement
SZ	GCST90001867	147	5e-08	-0.055 (0.040)	0.95 [0.88-1.02]	0.992	-0.352	-0.001	0.963	0.168	0.994	CD3 on CD4+ T cell	blood protein measurement
SZ	GCST90001868	147	5e-08	-0.016 (0.040)	0.98 [0.91-1.06]	0.912	-0.182	-0.012	0.297	0.683	0.994	CD3 on CD4 regulatory T cell	blood protein measurement
SZ	GCST90001869	147	5e-08	-0.015 (0.040)	0.98 [0.91-1.07]	0.779	-0.101	0.001	0.949	0.707	0.994	CD3 on resting CD4 regulatory T cell	blood protein measurement
SZ	GCST90001870	147	5e-08	-0.042 (0.054)	0.96 [0.86-1.07]	0.35	0.039	-0.01	0.547	0.44	0.994	CD34 on Hematopoietic Stem Cell	blood protein measurement
SZ	GCST90001871	147	5e-08	-0.046 (0.061)	0.95 [0.85-1.08]	0.361	0.036	0.005	0.801	0.453	0.994	HVEM on T cell	blood protein measurement
SZ	GCST90001872	147	5e-08	-0.003 (0.064)	1.00 [0.88-1.13]	0.081	0.143	-0.004	0.829	0.959	0.994	HVEM on naive CD8+ T cell	blood protein measurement
SZ	GCST90001873	147	5e-08	-0.018 (0.064)	0.98 [0.87-1.11]	0.158	0.105	0.004	0.84	0.772	0.994	HVEM on Effector Memory CD8+ T cell	blood protein measurement
SZ	GCST90001874	147	5e-08	-0.068 (0.061)	0.93 [0.83-1.05]	0.567	-0.025	0.02	0.256	0.266	0.994	HVEM on Terminally Differentiated CD8+ T cell	blood protein measurement
SZ	GCST90001875	147	5e-08	-0.007 (0.064)	0.99 [0.87-1.13]	0.054	0.163	0.012	0.543	0.908	0.994	HVEM on CD4+ T cell	blood protein measurement
SZ	GCST90001876	147	5e-08	0.026 (0.065)	1.03 [0.90-1.16]	0.042	0.174	0.006	0.751	0.688	0.994	HVEM on Central Memory CD4+ T cell	blood protein measurement
SZ	GCST90001877	147	5e-08	-0.003 (0.062)	1.00 [0.88-1.13]	0.087	0.14	0.012	0.518	0.964	0.994	HVEM on naive CD4+ T cell	blood protein measurement
SZ	GCST90001878	147	5e-08	-0.007 (0.066)	0.99 [0.87-1.13]	0.033	0.185	-0.003	0.877	0.915	0.994	HVEM on Effector Memory CD4+ T cell	blood protein measurement
SZ	GCST90001879	147	5e-08	0.014 (0.062)	1.01 [0.90-1.15]	0.254	0.069	0.011	0.544	0.821	0.994	HVEM on Terminally Differentiated CD4+ T cell	blood protein measurement
SZ	GCST90001880	147	5e-08	-0.007 (0.065)	0.99 [0.87-1.13]	0.044	0.172	0.01	0.589	0.911	0.994	HVEM on CD45RA- CD4+ T cell	blood protein measurement
SZ	GCST90001881	147	5e-08	-0.071 (0.060)	0.93 [0.83-1.05]	0.428	0.016	0.003	0.879	0.232	0.994	HVEM on CD8+ T cell	blood protein measurement
SZ	GCST90001882	147	5e-08	0.018 (0.061)	1.02 [0.90-1.15]	0.318	0.049	0.022	0.228	0.765	0.994	HVEM on Central Memory CD8+ T cell	blood protein measurement
SZ	GCST90001883	147	5e-08	0.033 (0.042)	1.03 [0.95-1.12]	0.107	0.129	0.001	0.943	0.433	0.994	CD16-CD56 on Natural Killer T	blood protein measurement
SZ	GCST90001884	147	5e-08	-0.017 (0.041)	0.98 [0.91-1.06]	0.354	0.038	-0.011	0.35	0.672	0.994	CD16-CD56 on Natural Killer	blood protein measurement
SZ	GCST90001885	147	5e-08	0.036 (0.042)	1.04 [0.96-1.13]	0.147	0.11	-0.012	0.312	0.386	0.994	CD16-CD56 on HLA DR+ Natural Killer	blood protein measurement
SZ	GCST90001886	147	5e-08	0.026 (0.044)	1.03 [0.94-1.12]	0.00696	0.237	-0.009	0.495	0.55	0.994	CD28 on CD39+ activated CD4 regulatory T cell	blood protein measurement
SZ	GCST90001887	147	5e-08	0.035 (0.040)	1.04 [0.96-1.12]	0.709	-0.072	0	0.999	0.376	0.994	CD28 on secreting CD4 regulatory T cell	blood protein measurement
SZ	GCST90001888	147	5e-08	-0.009 (0.045)	0.99 [0.91-1.08]	0.013	0.218	-0.005	0.687	0.835	0.994	CD28 on CD39+ secreting CD4 regulatory T cell	blood protein measurement
SZ	GCST90001889	147	5e-08	0.031 (0.040)	1.03 [0.95-1.11]	0.358	0.037	0.004	0.751	0.442	0.994	CD28 on activated & secreting CD4 regulatory T cell	blood protein measurement
SZ	GCST90001890	131	5e-08	-0.027 (0.045)	0.97 [0.89-1.06]	0.266	0.069	-0.01	0.45	0.552	0.994	CD28 on CD45RA+ CD4+ T cell	blood protein measurement
SZ	GCST90001891	147	5e-08	-0.004 (0.044)	1.00 [0.91-1.08]	0.061	0.158	-0.011	0.414	0.919	0.994	CD28 on CD45RA- CD4 not regulatory T cell	blood protein measurement
SZ	GCST90001892	147	5e-08	0.023 (0.043)	1.02 [0.94-1.11]	0.095	0.135	-0.007	0.569	0.596	0.994	CD28 on CD39+ CD4+ T cell	blood protein measurement
SZ	GCST90001893	147	5e-08	0.011 (0.045)	1.01 [0.93-1.10]	0.038	0.179	-0.016	0.217	0.81	0.994	CD28 on CD28+ CD45RA- CD8+ T cell	blood protein measurement
SZ	GCST90001894	147	5e-08	0.033 (0.041)	1.03 [0.95-1.12]	0.332	0.045	-0.005	0.656	0.419	0.994	CD28 on CD28+ CD4+ T cell	blood protein measurement
SZ	GCST90001895	147	5e-08	0.006 (0.043)	1.01 [0.92-1.09]	0.156	0.106	0	0.977	0.892	0.994	CD28 on CD28+ CD4-CD8- T cell	blood protein measurement
SZ	GCST90001896	147	5e-08	-0.022 (0.044)	0.98 [0.90-1.07]	0.09	0.138	-0.017	0.192	0.623	0.994	CD28 on CD28+ CD45RA+ CD8+ T cell	blood protein measurement
SZ	GCST90001897	147	5e-08	0.038 (0.041)	1.04 [0.96-1.13]	0.228	0.078	0	0.979	0.359	0.994	CD28 on CD39+ CD8+ T cell	blood protein measurement
SZ	GCST90001898	147	5e-08	0.014 (0.043)	1.01 [0.93-1.10]	0.167	0.101	-0.006	0.623	0.744	0.994	CD28 on CD4+ T cell	blood protein measurement
SZ	GCST90001899	147	5e-08	0.050 (0.040)	1.05 [0.97-1.14]	0.202	0.088	0.015	0.194	0.208	0.994	CD28 on CD4 regulatory T cell	blood protein measurement
SZ	GCST90001900	147	5e-08	-0.006 (0.042)	0.99 [0.92-1.08]	0.247	0.072	0.004	0.745	0.884	0.994	CD28 on resting CD4 regulatory T cell	blood protein measurement
SZ	GCST90001901	147	5e-08	0.046 (0.046)	1.05 [0.96-1.15]	0.00762	0.234	-0.022	0.102	0.315	0.994	CD28 on CD39+ resting CD4 regulatory T cell	blood protein measurement
SZ	GCST90001902	147	5e-08	0.013 (0.041)	1.01 [0.93-1.10]	0.108	0.128	0.005	0.707	0.746	0.994	CD28 on activated CD4 regulatory T cell	blood protein measurement
SZ	GCST90001903	147	5e-08	-0.008 (0.044)	0.99 [0.91-1.08]	0.1	0.133	0.01	0.446	0.864	0.994	CD86 on myeloid Dendritic Cell	blood protein measurement
SZ	GCST90001904	147	5e-08	-0.031 (0.042)	0.97 [0.89-1.05]	0.215	0.083	0.026	0.039	0.469	0.994	CD86 on CD62L+ myeloid Dendritic Cell	blood protein measurement
SZ	GCST90001905	147	5e-08	0.036 (0.041)	1.04 [0.96-1.12]	0.565	-0.024	0.023	0.054	0.381	0.994	CD86 on monocyte	blood protein measurement
SZ	GCST90001906	147	5e-08	0.043 (0.042)	1.04 [0.96-1.13]	0.43	0.016	-0.013	0.276	0.307	0.994	CD86 on granulocyte	blood protein measurement
SZ	GCST90001907	147	5e-08	-0.011 (0.044)	0.99 [0.91-1.08]	0.052	0.165	-0.018	0.164	0.798	0.994	CCR7 on naive CD4+ T cell	blood protein measurement
SZ	GCST90001908	147	5e-08	0.016 (0.045)	1.02 [0.93-1.11]	0.017	0.209	-0.002	0.854	0.727	0.994	CCR7 on naive CD8+ T cell	blood protein measurement
SZ	GCST90001909	147	5e-08	-0.011 (0.039)	0.99 [0.92-1.07]	0.512	-0.00815	-0.003	0.795	0.779	0.994	CD45 on CD14+ monocyte	blood protein measurement
SZ	GCST90001910	147	5e-08	-0.002 (0.042)	1.00 [0.92-1.08]	0.029	0.19	0.003	0.833	0.969	0.994	CD45 on B cell	blood protein measurement
SZ	GCST90001911	147	5e-08	0.088 (0.041)	1.09 [1.01-1.18]	0.319	0.049	0.002	0.838	0.031	0.758	CD45 on Natural Killer	blood protein measurement
SZ	GCST90001912	147	5e-08	0.052 (0.044)	1.05 [0.97-1.15]	0.043	0.173	-0.003	0.792	0.236	0.994	CD45 on HLA DR+ Natural Killer	blood protein measurement
SZ	GCST90001913	147	5e-08	0.035 (0.039)	1.04 [0.96-1.12]	0.649	-0.051	0.002	0.895	0.379	0.994	CD45 on granulocyte	blood protein measurement
SZ	GCST90001914	147	5e-08	0.056 (0.039)	1.06 [0.98-1.14]	0.612	-0.039	0.007	0.569	0.146	0.994	CD45 on lymphocyte	blood protein measurement
SZ	GCST90001915	147	5e-08	0.052 (0.038)	1.05 [0.98-1.14]	0.47	0.00409	0.004	0.699	0.175	0.994	CD45 on T cell	blood protein measurement
SZ	GCST90001916	147	5e-08	0.037 (0.039)	1.04 [0.96-1.12]	0.679	-0.061	-0.005	0.69	0.339	0.994	CD45 on CD4+ T cell	blood protein measurement
SZ	GCST90001917	147	5e-08	0.044 (0.038)	1.04 [0.97-1.13]	0.166	0.102	0.015	0.187	0.253	0.994	CD45 on CD8+ T cell	blood protein measurement
SZ	GCST90001918	147	5e-08	-0.003 (0.040)	1.00 [0.92-1.08]	0.901	-0.173	0.008	0.476	0.933	0.994	CD45 on HLA DR+ T cell	blood protein measurement
SZ	GCST90001919	147	5e-08	0.025 (0.043)	1.03 [0.94-1.12]	0.086	0.141	0.003	0.822	0.559	0.994	CD45 on Natural Killer T	blood protein measurement
SZ	GCST90001920	147	5e-08	0.001 (0.039)	1.00 [0.93-1.08]	0.999	-0.466	0.008	0.501	0.971	0.994	CD45 on HLA DR+ CD4+ T cell	blood protein measurement
SZ	GCST90001921	147	5e-08	-0.017 (0.041)	0.98 [0.91-1.07]	0.187	0.093	0	0.995	0.676	0.994	CD45 on HLA DR+ CD8+ T cell	blood protein measurement
SZ	GCST90001922	147	5e-08	-0.043 (0.040)	0.96 [0.89-1.04]	0.94	-0.212	-0.014	0.219	0.284	0.994	CD127 on T cell	blood protein measurement
SZ	GCST90001923	147	5e-08	-0.019 (0.040)	0.98 [0.91-1.06]	0.774	-0.099	-0.01	0.403	0.634	0.994	CD127 on CD45RA- CD4 not regulatory T cell	blood protein measurement
SZ	GCST90001924	147	5e-08	-0.007 (0.041)	0.99 [0.92-1.08]	0.53	-0.014	-0.003	0.827	0.869	0.994	CD127 on CD28+ CD4+ T cell	blood protein measurement
SZ	GCST90001925	147	5e-08	-0.046 (0.039)	0.96 [0.88-1.03]	0.688	-0.065	0.001	0.936	0.24	0.994	CD127 on CD28+ CD4-CD8- T cell	blood protein measurement
SZ	GCST90001926	147	5e-08	-0.008 (0.041)	0.99 [0.92-1.08]	0.594	-0.033	0.005	0.696	0.845	0.994	CD127 on granulocyte	blood protein measurement
SZ	GCST90001927	147	5e-08	-0.020 (0.038)	0.98 [0.91-1.06]	0.871	-0.151	-0.017	0.143	0.595	0.994	CD127 on CD8+ T cell	blood protein measurement
SZ	GCST90001928	147	5e-08	0.005 (0.042)	1.01 [0.93-1.09]	0.188	0.093	0.006	0.629	0.902	0.994	CD127 on CD28+ CD45RA- CD8+ T cell	blood protein measurement
SZ	GCST90001929	146	5e-08	-0.032 (0.041)	0.97 [0.89-1.05]	0.121	0.122	0.001	0.939	0.436	0.994	CD127 on CD28+ CD45RA+ CD8+ T cell	blood protein measurement
SZ	GCST90001930	147	5e-08	0.002 (0.041)	1.00 [0.92-1.08]	0.476	0.00236	-0.002	0.846	0.97	0.994	CD127 on CD28- CD8+ T cell	blood protein measurement
SZ	GCST90001931	147	5e-08	-0.022 (0.041)	0.98 [0.90-1.06]	0.494	-0.00285	-0.006	0.629	0.591	0.994	CD127 on CD4+ T cell	blood protein measurement
SZ	GCST90001932	147	5e-08	-0.055 (0.043)	0.95 [0.87-1.03]	0.149	0.108	0.006	0.626	0.2	0.994	CD127 on CD45RA+ CD4+ T cell	blood protein measurement
SZ	GCST90001933	146	5e-08	-0.021 (0.038)	0.98 [0.91-1.06]	0.815	-0.118	-0.011	0.312	0.585	0.994	CD25 on CD45RA- CD4 not regulatory T cell	blood protein measurement
SZ	GCST90001934	146	5e-08	-0.016 (0.036)	0.98 [0.92-1.06]	0.586	-0.031	-0.011	0.308	0.662	0.994	CD25 on CD45RA+ CD4 not regulatory T cell	blood protein measurement
SZ	GCST90001935	146	5e-08	-0.004 (0.037)	1.00 [0.93-1.07]	0.67	-0.058	-0.006	0.593	0.913	0.994	CD25 on CD39+ CD4 regulatory T cell	blood protein measurement
SZ	GCST90001936	146	5e-08	0.004 (0.037)	1.00 [0.93-1.08]	0.781	-0.102	0.001	0.912	0.922	0.994	CD25 on CD4 regulatory T cell	blood protein measurement
SZ	GCST90001937	146	5e-08	0.038 (0.038)	1.04 [0.96-1.12]	0.421	0.019	-0.008	0.496	0.323	0.994	CD25 on resting CD4 regulatory T cell	blood protein measurement
SZ	GCST90001938	146	5e-08	0.023 (0.038)	1.02 [0.95-1.10]	0.941	-0.215	0.012	0.28	0.543	0.994	CD25 on CD39+ resting CD4 regulatory T cell	blood protein measurement
SZ	GCST90001939	146	5e-08	-0.006 (0.037)	0.99 [0.92-1.07]	0.637	-0.047	0.002	0.833	0.865	0.994	CD25 on activated CD4 regulatory T cell	blood protein measurement
SZ	GCST90001940	146	5e-08	-0.020 (0.038)	0.98 [0.91-1.06]	0.357	0.038	-0.003	0.824	0.609	0.994	CD25 on CD39+ activated CD4 regulatory T cell	blood protein measurement
SZ	GCST90001941	146	5e-08	-0.022 (0.038)	0.98 [0.91-1.05]	0.827	-0.125	-0.001	0.946	0.563	0.994	CD25 on secreting CD4 regulatory T cell	blood protein measurement
SZ	GCST90001942	146	5e-08	-0.014 (0.037)	0.99 [0.92-1.06]	0.78	-0.102	0.001	0.961	0.715	0.994	CD25 on CD39+ secreting CD4 regulatory T cell	blood protein measurement
SZ	GCST90001943	146	5e-08	-0.002 (0.037)	1.00 [0.93-1.07]	0.779	-0.101	0.004	0.731	0.96	0.994	CD25 on activated & secreting CD4 regulatory T cell	blood protein measurement
SZ	GCST90001944	147	5e-08	-0.061 (0.043)	0.94 [0.87-1.02]	0.293	0.057	-0.01	0.447	0.155	0.994	CD123 on plasmacytoid Dendritic Cell	blood protein measurement
SZ	GCST90001945	147	5e-08	-0.061 (0.043)	0.94 [0.86-1.02]	0.273	0.063	-0.01	0.434	0.155	0.994	CD123 on CD62L+ plasmacytoid Dendritic Cell	blood protein measurement
SZ	GCST90001946	147	5e-08	0.050 (0.055)	1.05 [0.94-1.17]	0.259	0.068	-0.012	0.483	0.369	0.994	CD33 on CD14+ monocyte	blood protein measurement
SZ	GCST90001947	147	5e-08	0.028 (0.055)	1.03 [0.92-1.15]	0.462	0.00663	0.001	0.953	0.616	0.994	CD33 on CD33+ HLA DR+ CD14dim	blood protein measurement
SZ	GCST90001948	147	5e-08	0.014 (0.054)	1.01 [0.91-1.13]	0.357	0.037	-0.004	0.791	0.79	0.994	CD33 on CD33dim HLA DR+ CD11b+	blood protein measurement
SZ	GCST90001949	147	5e-08	0.039 (0.055)	1.04 [0.93-1.16]	0.289	0.058	-0.006	0.723	0.475	0.994	CD33 on CD33dim HLA DR+ CD11b-	blood protein measurement
SZ	GCST90001950	146	5e-08	0.093 (0.061)	1.10 [0.97-1.24]	0.553	-0.021	0.017	0.36	0.13	0.994	CD33 on Granulocytic Myeloid-Derived Suppressor Cells	blood protein measurement
SZ	GCST90001951	147	5e-08	0.086 (0.061)	1.09 [0.97-1.23]	0.1	0.132	-0.007	0.718	0.155	0.994	CD33 on CD66b++ myeloid cell	blood protein measurement
SZ	GCST90001952	147	5e-08	0.026 (0.057)	1.03 [0.92-1.15]	0.277	0.062	0	0.982	0.65	0.994	CD33 on Monocytic Myeloid-Derived Suppressor Cells	blood protein measurement
SZ	GCST90001953	146	5e-08	0.029 (0.055)	1.03 [0.92-1.15]	0.427	0.017	0.009	0.594	0.596	0.994	CD33 on CD33dim HLA DR-	blood protein measurement
SZ	GCST90001954	146	5e-08	0.020 (0.055)	1.02 [0.92-1.14]	0.482	0.000837	0.008	0.605	0.713	0.994	CD33 on basophil	blood protein measurement
SZ	GCST90001955	146	5e-08	0.018 (0.055)	1.02 [0.91-1.13]	0.445	0.011	0.005	0.762	0.751	0.994	CD33 on Immature Myeloid-Derived Suppressor Cells	blood protein measurement
SZ	GCST90001956	147	5e-08	0.036 (0.055)	1.04 [0.93-1.15]	0.42	0.019	0.004	0.797	0.519	0.994	CD33 on CD33+ HLA DR+	blood protein measurement
SZ	GCST90001957	147	5e-08	0.042 (0.055)	1.04 [0.94-1.16]	0.475	0.00263	0.007	0.683	0.449	0.994	CD33 on CD33+ HLA DR+ CD14-	blood protein measurement
SZ	GCST90001958	147	5e-08	0.025 (0.040)	1.03 [0.95-1.11]	0.49	-0.00149	-0.01	0.417	0.527	0.994	CD4 on monocyte	blood protein measurement
SZ	GCST90001959	147	5e-08	0.058 (0.039)	1.06 [0.98-1.14]	0.916	-0.186	0.012	0.288	0.142	0.994	CD4 on HLA DR+ CD4+ T cell	blood protein measurement
SZ	GCST90001960	147	5e-08	0.036 (0.040)	1.04 [0.96-1.12]	0.569	-0.025	-0.011	0.349	0.361	0.994	CD25 on CD4+ T cell	blood protein measurement
SZ	GCST90001961	147	5e-08	0.020 (0.043)	1.02 [0.94-1.11]	0.118	0.123	0.007	0.579	0.642	0.994	CD25 on CD39+ CD4+ T cell	blood protein measurement
SZ	GCST90001962	147	5e-08	0.053 (0.040)	1.05 [0.98-1.14]	0.324	0.047	-0.006	0.619	0.18	0.994	CD25 on CD28+ CD4+ T cell	blood protein measurement
SZ	GCST90001963	147	5e-08	-0.017 (0.041)	0.98 [0.91-1.07]	0.878	-0.156	-0.016	0.198	0.68	0.994	FSC-A on myeloid Dendritic Cell	blood protein measurement
SZ	GCST90001964	147	5e-08	-0.012 (0.042)	0.99 [0.91-1.07]	0.271	0.064	-0.006	0.639	0.78	0.994	FSC-A on plasmacytoid Dendritic Cell	blood protein measurement
SZ	GCST90001965	147	5e-08	-0.014 (0.043)	0.99 [0.91-1.07]	0.153	0.107	-0.021	0.098	0.752	0.994	FSC-A on monocyte	blood protein measurement
SZ	GCST90001966	147	5e-08	0.011 (0.042)	1.01 [0.93-1.10]	0.794	-0.108	-0.028	0.023	0.783	0.994	FSC-A on granulocyte	blood protein measurement
SZ	GCST90001967	147	5e-08	0.002 (0.040)	1.00 [0.93-1.08]	0.348	0.04	-0.004	0.754	0.961	0.994	FSC-A on CD14+ monocyte	blood protein measurement
SZ	GCST90001968	147	5e-08	0.020 (0.042)	1.02 [0.94-1.11]	0.109	0.127	0.016	0.19	0.632	0.994	FSC-A on B cell	blood protein measurement
SZ	GCST90001969	147	5e-08	0.034 (0.039)	1.03 [0.96-1.12]	0.599	-0.035	0.021	0.075	0.385	0.994	FSC-A on Natural Killer	blood protein measurement
SZ	GCST90001970	147	5e-08	-0.045 (0.042)	0.96 [0.88-1.04]	0.184	0.094	0	0.977	0.288	0.994	FSC-A on HLA DR+ Natural Killer	blood protein measurement
SZ	GCST90001971	147	5e-08	0.076 (0.036)	1.08 [1.00-1.16]	0.751	-0.089	0.019	0.081	0.036	0.775	FSC-A on lymphocyte	blood protein measurement
SZ	GCST90001972	147	5e-08	0.069 (0.037)	1.07 [1.00-1.15]	0.573	-0.027	0.021	0.061	0.061	0.914	FSC-A on T cell	blood protein measurement
SZ	GCST90001973	147	5e-08	0.042 (0.037)	1.04 [0.97-1.12]	0.726	-0.079	0.014	0.214	0.265	0.994	FSC-A on CD4+ T cell	blood protein measurement
SZ	GCST90001974	147	5e-08	0.052 (0.035)	1.05 [0.98-1.13]	0.548	-0.019	0.025	0.016	0.132	0.994	FSC-A on CD8+ T cell	blood protein measurement
SZ	GCST90001975	147	5e-08	0.006 (0.039)	1.01 [0.93-1.09]	0.932	-0.202	0.019	0.099	0.869	0.994	FSC-A on HLA DR+ T cell	blood protein measurement
SZ	GCST90001976	147	5e-08	0.026 (0.040)	1.03 [0.95-1.11]	0.227	0.079	0.017	0.155	0.521	0.994	FSC-A on Natural Killer T	blood protein measurement
SZ	GCST90001977	147	5e-08	0.004 (0.038)	1.00 [0.93-1.08]	0.964	-0.25	0.013	0.254	0.909	0.994	FSC-A on HLA DR+ CD4+ T cell	blood protein measurement
SZ	GCST90001978	147	5e-08	-0.038 (0.040)	0.96 [0.89-1.04]	0.169	0.1	0.013	0.29	0.346	0.994	FSC-A on HLA DR+ CD8+ T cell	blood protein measurement
SZ	GCST90001979	14	5e-08	-0.051 (0.109)	0.95 [0.77-1.18]	0.919	-0.952	-0.02	0.57	0.642	0.994	CD16 on CD14- CD16+ monocyte	blood protein measurement
SZ	GCST90001980	147	5e-08	0.011 (0.040)	1.01 [0.93-1.09]	0.05	0.167	-0.033	0.00566	0.779	0.994	CD40 on CD14+ CD16- monocyte	blood protein measurement
SZ	GCST90001981	147	5e-08	0.012 (0.037)	1.01 [0.94-1.09]	0.635	-0.046	-0.022	0.048	0.75	0.994	CD40 on CD14+ CD16+ monocyte	blood protein measurement
SZ	GCST90001982	147	5e-08	0.018 (0.037)	1.02 [0.95-1.10]	0.297	0.056	-0.008	0.446	0.626	0.994	CCR2 on CD14- CD16+ monocyte	blood protein measurement
SZ	GCST90001983	147	5e-08	-0.026 (0.037)	0.97 [0.91-1.05]	0.304	0.053	-0.018	0.108	0.481	0.994	CD14 on CD14+ CD16+ monocyte	blood protein measurement
SZ	GCST90001984	147	5e-08	0.023 (0.037)	1.02 [0.95-1.10]	0.996	-0.396	0.008	0.471	0.529	0.994	HLA DR on CD14- CD16+ monocyte	blood protein measurement
SZ	GCST90001985	147	5e-08	0.030 (0.040)	1.03 [0.95-1.11]	0.093	0.136	-0.032	0.00546	0.457	0.994	CD40 on monocytes	blood protein measurement
SZ	GCST90001986	147	5e-08	-0.027 (0.037)	0.97 [0.90-1.05]	0.249	0.071	-0.03	0.00686	0.46	0.994	CD14 on CD14+ CD16- monocyte	blood protein measurement
SZ	GCST90001987	147	5e-08	-0.064 (0.041)	0.94 [0.87-1.02]	0.036	0.181	-0.021	0.084	0.114	0.994	CD64 on CD14+ CD16- monocyte	blood protein measurement
SZ	GCST90001988	147	5e-08	0.008 (0.037)	1.01 [0.94-1.08]	0.996	-0.395	-0.019	0.094	0.84	0.994	HLA DR on CD14+ CD16- monocyte	blood protein measurement
SZ	GCST90001989	147	5e-08	0.018 (0.037)	1.02 [0.95-1.09]	0.656	-0.054	-0.015	0.161	0.625	0.994	CD40 on CD14- CD16+ monocyte	blood protein measurement
SZ	GCST90001990	147	5e-08	-0.005 (0.037)	0.99 [0.93-1.07]	0.427	0.017	-0.009	0.395	0.883	0.994	CD64 on CD14- CD16+ monocyte	blood protein measurement
SZ	GCST90001991	147	5e-08	0.004 (0.037)	1.00 [0.93-1.08]	0.994	-0.366	-0.019	0.093	0.911	0.994	HLA DR on CD14+ monocyte	blood protein measurement
SZ	GCST90001992	147	5e-08	-0.030 (0.036)	0.97 [0.90-1.04]	0.448	0.011	-0.008	0.461	0.402	0.994	CCR2 on CD14+ CD16+ monocyte	blood protein measurement
SZ	GCST90001993	147	5e-08	-0.023 (0.037)	0.98 [0.91-1.05]	0.426	0.017	-0.035	0.00123	0.536	0.994	PDL-1 on CD14+ CD16- monocyte	blood protein measurement
SZ	GCST90001994	147	5e-08	-0.058 (0.036)	0.94 [0.88-1.01]	0.508	-0.00687	-0.005	0.621	0.112	0.994	CX3CR1 on CD14- CD16-	blood protein measurement
SZ	GCST90001995	147	5e-08	-0.003 (0.039)	1.00 [0.92-1.08]	0.158	0.105	0.013	0.278	0.934	0.994	CX3CR1 on monocyte	blood protein measurement
SZ	GCST90001996	147	5e-08	0.012 (0.042)	1.01 [0.93-1.10]	0.015	0.213	0.007	0.586	0.782	0.994	CX3CR1 on CD14+ CD16+ monocyte	blood protein measurement
SZ	GCST90001997	147	5e-08	0.021 (0.040)	1.02 [0.94-1.10]	0.135	0.115	0.014	0.231	0.604	0.994	CX3CR1 on CD14+ CD16- monocyte	blood protein measurement
SZ	GCST90001998	147	5e-08	0.019 (0.036)	1.02 [0.95-1.09]	0.546	-0.018	-0.024	0.028	0.593	0.994	PDL-1 on CD14+ CD16+ monocyte	blood protein measurement
SZ	GCST90001999	147	5e-08	0.001 (0.038)	1.00 [0.93-1.08]	0.35	0.04	-0.025	0.024	0.973	0.994	PDL-1 on CD14- CD16+ monocyte	blood protein measurement
SZ	GCST90002000	147	5e-08	0.007 (0.036)	1.01 [0.94-1.08]	0.633	-0.046	-0.01	0.338	0.847	0.994	PDL-1 on CD14- CD16-	blood protein measurement
SZ	GCST90002001	147	5e-08	-0.061 (0.036)	0.94 [0.88-1.01]	0.601	-0.035	-0.007	0.482	0.088	0.955	CD64 on CD14- CD16-	blood protein measurement
SZ	GCST90002002	147	5e-08	-0.007 (0.036)	0.99 [0.92-1.07]	0.817	-0.119	-0.036	0.00105	0.845	0.994	PDL-1 on monocyte	blood protein measurement
SZ	GCST90002003	147	5e-08	-0.030 (0.036)	0.97 [0.90-1.04]	0.897	-0.17	-0.005	0.632	0.407	0.994	CCR2 on CD14- CD16-	blood protein measurement
SZ	GCST90002004	147	5e-08	-0.027 (0.036)	0.97 [0.91-1.04]	0.587	-0.031	-0.011	0.28	0.454	0.994	CCR2 on CD14+ CD16- monocyte	blood protein measurement
SZ	GCST90002005	147	5e-08	-0.004 (0.037)	1.00 [0.93-1.07]	0.799	-0.11	-0.014	0.215	0.92	0.994	CD16 on CD14+ CD16+ monocyte	blood protein measurement
SZ	GCST90002006	147	5e-08	-0.040 (0.039)	0.96 [0.89-1.04]	0.176	0.097	-0.018	0.121	0.304	0.994	CD64 on monocyte	blood protein measurement
SZ	GCST90002007	147	5e-08	0.047 (0.037)	1.05 [0.97-1.13]	0.98	-0.29	-0.006	0.562	0.203	0.994	HLA DR on CD14+ CD16+ monocyte	blood protein measurement
SZ	GCST90002008	147	5e-08	-0.014 (0.036)	0.99 [0.92-1.06]	0.759	-0.092	-0.01	0.336	0.698	0.994	CCR2 on monocyte	blood protein measurement
SZ	GCST90002009	147	5e-08	0.007 (0.037)	1.01 [0.94-1.08]	1	-0.517	-0.001	0.952	0.841	0.994	HLA DR on CD14- CD16-	blood protein measurement
SZ	GCST90002010	147	5e-08	0.009 (0.037)	1.01 [0.94-1.09]	0.991	-0.343	-0.014	0.209	0.801	0.994	HLA DR on monocyte	blood protein measurement
SZ	GCST90002011	137	5e-08	-0.043 (0.040)	0.96 [0.88-1.04]	0.158	0.108	-0.018	0.132	0.283	0.994	CD64 on CD14+ CD16+ monocyte	blood protein measurement
SZ	GCST90002012	147	5e-08	0.042 (0.039)	1.04 [0.97-1.12]	0.127	0.118	-0.005	0.634	0.273	0.994	CX3CR1 on CD14- CD16+ monocyte	blood protein measurement
SZ	GCST90002013	147	5e-08	0.020 (0.041)	1.02 [0.94-1.11]	0.515	-0.00899	-0.013	0.268	0.619	0.994	CCR2 on myeloid Dendritic Cell	blood protein measurement
SZ	GCST90002014	147	5e-08	0.003 (0.044)	1.00 [0.92-1.09]	0.134	0.115	-0.015	0.252	0.948	0.994	CCR2 on CD62L+ myeloid Dendritic Cell	blood protein measurement
SZ	GCST90002015	147	5e-08	-0.003 (0.044)	1.00 [0.91-1.09]	0.091	0.138	-0.015	0.251	0.951	0.994	CCR2 on plasmacytoid Dendritic Cell	blood protein measurement
SZ	GCST90002016	147	5e-08	-0.002 (0.044)	1.00 [0.92-1.09]	0.083	0.143	-0.015	0.243	0.963	0.994	CCR2 on CD62L+ plasmacytoid Dendritic Cell	blood protein measurement
SZ	GCST90002017	147	5e-08	-0.006 (0.044)	0.99 [0.91-1.08]	0.081	0.143	-0.016	0.231	0.887	0.994	CCR2 on monocyte	blood protein measurement
SZ	GCST90002018	147	5e-08	0.055 (0.042)	1.06 [0.97-1.15]	0.347	0.041	-0.014	0.251	0.19	0.994	CCR2 on granulocyte	blood protein measurement
SZ	GCST90002019	147	5e-08	0.030 (0.053)	1.03 [0.93-1.14]	0.888	-0.162	-0.018	0.249	0.581	0.994	CD14 on Monocytic Myeloid-Derived Suppressor Cells	blood protein measurement
SZ	GCST90002020	147	5e-08	-0.011 (0.054)	0.99 [0.89-1.10]	0.644	-0.049	-0.016	0.311	0.844	0.994	CD14 on CD33+ HLA DR+ CD14dim	blood protein measurement
SZ	GCST90002021	147	5e-08	-0.027 (0.053)	0.97 [0.88-1.08]	0.754	-0.09	0.003	0.838	0.608	0.994	CD14 on CD33dim HLA DR+ CD11b+	blood protein measurement
SZ	GCST90002022	147	5e-08	-0.001 (0.041)	1.00 [0.92-1.08]	0.552	-0.02	-0.004	0.735	0.98	0.996	CD4 on CD4+ T cell	blood protein measurement
SZ	GCST90002023	147	5e-08	-0.009 (0.041)	0.99 [0.92-1.07]	0.516	-0.00945	-0.002	0.847	0.831	0.994	CD4 on Central Memory CD4+ T cell	blood protein measurement
SZ	GCST90002024	147	5e-08	-0.033 (0.043)	0.97 [0.89-1.05]	0.187	0.093	-0.002	0.893	0.448	0.994	CD4 on naive CD4+ T cell	blood protein measurement
SZ	GCST90002025	147	5e-08	0.015 (0.040)	1.02 [0.94-1.10]	0.911	-0.181	-0.011	0.358	0.702	0.994	CD4 on Effector Memory CD4+ T cell	blood protein measurement
SZ	GCST90002026	147	5e-08	0.049 (0.040)	1.05 [0.97-1.14]	0.959	-0.241	0.004	0.716	0.217	0.994	CD4 on Terminally Differentiated CD4+ T cell	blood protein measurement
SZ	GCST90002027	147	5e-08	-0.008 (0.041)	0.99 [0.92-1.07]	0.79	-0.106	-0.007	0.584	0.843	0.994	CD4 on CD45RA+ CD4+ T cell	blood protein measurement
SZ	GCST90002028	147	5e-08	0.055 (0.041)	1.06 [0.97-1.14]	0.24	0.074	-0.002	0.859	0.182	0.994	CD19 on B cell	blood protein measurement
SZ	GCST90002029	147	5e-08	-0.042 (0.040)	0.96 [0.89-1.04]	0.568	-0.025	-0.007	0.556	0.297	0.994	CD39 on CD39+ CD8+ T cell	blood protein measurement
SZ	GCST90002030	147	5e-08	-0.077 (0.042)	0.93 [0.85-1.00]	0.221	0.081	-0.005	0.712	0.065	0.914	CD39 on CD39+ activated CD4 regulatory T cell	blood protein measurement
SZ	GCST90002031	147	5e-08	-0.058 (0.042)	0.94 [0.87-1.02]	0.345	0.041	-0.007	0.581	0.163	0.994	CD39 on CD39+ secreting CD4 regulatory T cell	blood protein measurement
SZ	GCST90002032	147	5e-08	-0.068 (0.042)	0.93 [0.86-1.01]	0.352	0.039	0.013	0.301	0.102	0.994	CD39 on CD39+ CD4+ T cell	blood protein measurement
SZ	GCST90002033	147	5e-08	0.077 (0.041)	1.08 [1.00-1.17]	0.614	-0.04	0.011	0.381	0.061	0.914	CD39 on granulocyte	blood protein measurement
SZ	GCST90002034	147	5e-08	0.010 (0.043)	1.01 [0.93-1.10]	0.202	0.088	0.016	0.195	0.807	0.994	CD39 on monocyte	blood protein measurement
SZ	GCST90002035	147	5e-08	0.037 (0.043)	1.04 [0.95-1.13]	0.171	0.099	-0.002	0.898	0.387	0.994	CD80 on myeloid Dendritic Cell	blood protein measurement
SZ	GCST90002036	147	5e-08	0.031 (0.043)	1.03 [0.95-1.12]	0.147	0.109	-0.003	0.845	0.47	0.994	CD80 on CD62L+ myeloid Dendritic Cell	blood protein measurement
SZ	GCST90002037	147	5e-08	-0.038 (0.043)	0.96 [0.88-1.05]	0.191	0.092	-0.01	0.422	0.38	0.994	CD80 on plasmacytoid Dendritic Cell	blood protein measurement
SZ	GCST90002038	147	5e-08	-0.038 (0.043)	0.96 [0.88-1.05]	0.192	0.092	-0.01	0.424	0.378	0.994	CD80 on CD62L+ plasmacytoid Dendritic Cell	blood protein measurement
SZ	GCST90002039	147	5e-08	0.063 (0.045)	1.06 [0.97-1.16]	0.022	0.2	0.007	0.627	0.168	0.994	CD80 on monocyte	blood protein measurement
SZ	GCST90002040	147	5e-08	0.045 (0.041)	1.05 [0.97-1.13]	0.63	-0.045	-0.018	0.145	0.271	0.994	CD80 on granulocyte	blood protein measurement
SZ	GCST90002041	147	5e-08	-0.012 (0.059)	0.99 [0.88-1.11]	0.029	0.189	-0.025	0.154	0.837	0.994	CD45 on lymphocyte	blood protein measurement
SZ	GCST90002042	147	5e-08	0.006 (0.055)	1.01 [0.90-1.12]	0.359	0.037	-0.015	0.348	0.909	0.994	CD45 on CD33+ HLA DR+ CD14-	blood protein measurement
SZ	GCST90002043	147	5e-08	0.057 (0.057)	1.06 [0.95-1.18]	0.169	0.1	-0.006	0.734	0.32	0.994	CD45 on CD33+ HLA DR+ CD14dim	blood protein measurement
SZ	GCST90002044	147	5e-08	0.049 (0.054)	1.05 [0.95-1.17]	0.454	0.00887	-0.019	0.238	0.361	0.994	CD45 on CD33dim HLA DR+ CD11b-	blood protein measurement
SZ	GCST90002045	147	5e-08	0.046 (0.054)	1.05 [0.94-1.17]	0.358	0.037	-0.027	0.096	0.394	0.994	CD45 on CD33- HLA DR-	blood protein measurement
SZ	GCST90002046	147	5e-08	-0.010 (0.056)	0.99 [0.89-1.10]	0.197	0.089	-0.01	0.546	0.864	0.994	CD45 on CD33- HLA DR+	blood protein measurement
SZ	GCST90002047	146	5e-08	-0.007 (0.065)	0.99 [0.87-1.13]	0.076	0.147	-0.028	0.143	0.915	0.994	CD45 on Granulocytic Myeloid-Derived Suppressor Cells	blood protein measurement
SZ	GCST90002048	147	5e-08	-0.023 (0.056)	0.98 [0.88-1.09]	0.335	0.044	0.002	0.916	0.676	0.994	CD45 on CD66b++ myelod cell	blood protein measurement
SZ	GCST90002049	147	5e-08	0.051 (0.057)	1.05 [0.94-1.18]	0.171	0.1	-0.008	0.616	0.372	0.994	CD45 on Monocytic Myeloid-Derived Suppressor Cells	blood protein measurement
SZ	GCST90002050	146	5e-08	-0.124 (0.057)	0.88 [0.79-0.99]	0.223	0.08	0	0.984	0.031	0.758	CD45 on CD33dim HLA DR-	blood protein measurement
SZ	GCST90002051	146	5e-08	-0.104 (0.056)	0.90 [0.81-1.01]	0.323	0.048	0.002	0.883	0.065	0.914	CD45 on basophil	blood protein measurement
SZ	GCST90002052	146	5e-08	-0.019 (0.055)	0.98 [0.88-1.09]	0.444	0.012	-0.033	0.044	0.734	0.994	CD45 on Immature Myeloid-Derived Suppressor Cells	blood protein measurement
SZ	GCST90002053	147	5e-08	0.020 (0.055)	1.02 [0.91-1.14]	0.365	0.035	-0.017	0.31	0.723	0.994	CD45 on CD33+ HLA DR+	blood protein measurement
SZ	GCST90002054	147	5e-08	0.028 (0.042)	1.03 [0.95-1.12]	0.253	0.07	0.004	0.749	0.501	0.994	CD8 on Central Memory CD8+ T cell	blood protein measurement
SZ	GCST90002055	147	5e-08	0.017 (0.042)	1.02 [0.94-1.10]	0.208	0.085	0.013	0.289	0.695	0.994	CD8 on naive CD8+ T cell	blood protein measurement
SZ	GCST90002056	147	5e-08	0.028 (0.045)	1.03 [0.94-1.12]	0.019	0.204	-0.001	0.94	0.533	0.994	CD8 on Effector Memory CD8+ T cell	blood protein measurement
SZ	GCST90002057	147	5e-08	0.010 (0.043)	1.01 [0.93-1.10]	0.101	0.132	0.005	0.702	0.821	0.994	CD8 on Terminally Differentiated CD8+ T cell	blood protein measurement
SZ	GCST90002058	147	5e-08	0.029 (0.039)	1.03 [0.95-1.11]	0.647	-0.05	0.012	0.288	0.457	0.994	CD8 on CD8+ T cell	blood protein measurement
SZ	GCST90002059	147	5e-08	0.084 (0.041)	1.09 [1.00-1.18]	0.163	0.103	0.032	0.00782	0.041	0.794	CD8 on Natural Killer T	blood protein measurement
SZ	GCST90002060	147	5e-08	-0.003 (0.042)	1.00 [0.92-1.08]	0.114	0.125	0.008	0.527	0.95	0.994	CD8 on HLA DR+ CD8+ T cell	blood protein measurement
SZ	GCST90002061	147	5e-08	0.011 (0.042)	1.01 [0.93-1.10]	0.309	0.052	-0.005	0.672	0.794	0.994	CD4 on CD39+ CD4+ T cell	blood protein measurement
SZ	GCST90002062	147	5e-08	0.016 (0.041)	1.02 [0.94-1.10]	0.363	0.036	-0.004	0.738	0.691	0.994	CD4 on CD28+ CD4+ T cell	blood protein measurement
SZ	GCST90002063	147	5e-08	0.006 (0.040)	1.01 [0.93-1.09]	0.797	-0.109	0.008	0.53	0.877	0.994	CD4 on CD4 regulatory T cell	blood protein measurement
SZ	GCST90002064	147	5e-08	-0.028 (0.041)	0.97 [0.90-1.05]	0.286	0.059	0.002	0.837	0.497	0.994	CD4 on resting CD4 regulatory T cell	blood protein measurement
SZ	GCST90002065	147	5e-08	0.004 (0.042)	1.00 [0.92-1.09]	0.208	0.085	-0.018	0.148	0.931	0.994	CD4 on CD39+ resting CD4 regulatory T cell	blood protein measurement
SZ	GCST90002066	147	5e-08	-0.014 (0.040)	0.99 [0.91-1.07]	0.677	-0.061	0	0.997	0.736	0.994	CD4 on activated CD4 regulatory T cell	blood protein measurement
SZ	GCST90002067	147	5e-08	0.004 (0.041)	1.00 [0.93-1.09]	0.36	0.036	0.003	0.792	0.928	0.994	CD4 on CD39+ activated CD4 regulatory T cell	blood protein measurement
SZ	GCST90002068	147	5e-08	0.016 (0.040)	1.02 [0.94-1.10]	0.949	-0.224	-0.007	0.541	0.684	0.994	CD4 on secreting CD4 regulatory T cell	blood protein measurement
SZ	GCST90002069	147	5e-08	0.008 (0.040)	1.01 [0.93-1.09]	0.511	-0.0079	-0.002	0.867	0.838	0.994	CD4 on CD39+ secreting CD4 regulatory T cell	blood protein measurement
SZ	GCST90002070	147	5e-08	-0.003 (0.041)	1.00 [0.92-1.08]	0.893	-0.167	-0.001	0.919	0.948	0.994	CD4 on activated & secreting CD4 regulatory T cell	blood protein measurement
SZ	GCST90002071	147	5e-08	0.002 (0.042)	1.00 [0.92-1.09]	0.335	0.044	0	1	0.97	0.994	SSC-A on myeloid Dendritic Cell	blood protein measurement
SZ	GCST90002072	147	5e-08	0.011 (0.045)	1.01 [0.93-1.10]	0.049	0.167	-0.006	0.653	0.796	0.994	SSC-A on plasmacytoid Dendritic Cell	blood protein measurement
SZ	GCST90002073	147	5e-08	0.016 (0.041)	1.02 [0.94-1.10]	0.48	0.00122	-0.004	0.75	0.695	0.994	SSC-A on monocyte	blood protein measurement
SZ	GCST90002074	147	5e-08	-0.004 (0.040)	1.00 [0.92-1.08]	0.4	0.025	-0.002	0.893	0.91	0.994	SSC-A on CD14+ monocyte	blood protein measurement
SZ	GCST90002075	147	5e-08	0.023 (0.042)	1.02 [0.94-1.11]	0.189	0.092	0.008	0.505	0.578	0.994	SSC-A on B cell	blood protein measurement
SZ	GCST90002076	147	5e-08	0.014 (0.042)	1.01 [0.93-1.10]	0.225	0.079	0.019	0.122	0.742	0.994	SSC-A on Natural Killer	blood protein measurement
SZ	GCST90002077	147	5e-08	-0.038 (0.041)	0.96 [0.89-1.04]	0.35	0.04	0.001	0.919	0.347	0.994	SSC-A on HLA DR+ Natural Killer	blood protein measurement
SZ	GCST90002078	147	5e-08	-0.012 (0.039)	0.99 [0.91-1.07]	0.964	-0.249	0.003	0.801	0.76	0.994	SSC-A on granulocyte	blood protein measurement
SZ	GCST90002079	147	5e-08	0.107 (0.038)	1.11 [1.03-1.20]	0.259	0.068	0.02	0.078	0.00534	0.698	SSC-A on lymphocyte	blood protein measurement
SZ	GCST90002080	147	5e-08	0.095 (0.040)	1.10 [1.02-1.19]	0.127	0.118	0.02	0.097	0.018	0.698	SSC-A on T cell	blood protein measurement
SZ	GCST90002081	147	5e-08	0.063 (0.039)	1.06 [0.99-1.15]	0.291	0.057	0.013	0.263	0.113	0.994	SSC-A on CD4+ T cell	blood protein measurement
SZ	GCST90002082	147	5e-08	0.077 (0.038)	1.08 [1.00-1.16]	0.07	0.151	0.028	0.012	0.044	0.823	SSC-A on CD8+ T cell	blood protein measurement
SZ	GCST90002083	147	5e-08	0.024 (0.040)	1.02 [0.95-1.11]	0.496	-0.00348	0.022	0.056	0.539	0.994	SSC-A on HLA DR+ T cell	blood protein measurement
SZ	GCST90002084	147	5e-08	0.028 (0.043)	1.03 [0.95-1.12]	0.073	0.149	0.021	0.098	0.507	0.994	SSC-A on Natural Killer T	blood protein measurement
SZ	GCST90002085	147	5e-08	0.038 (0.039)	1.04 [0.96-1.12]	0.808	-0.114	0.008	0.501	0.329	0.994	SSC-A on HLA DR+ CD4+ T cell	blood protein measurement
SZ	GCST90002086	147	5e-08	0.007 (0.043)	1.01 [0.93-1.10]	0.058	0.16	0.016	0.213	0.864	0.994	SSC-A on HLA DR+ CD8+ T cell	blood protein measurement
SZ	GCST90002087	147	5e-08	-0.025 (0.043)	0.98 [0.90-1.06]	0.103	0.131	0.006	0.632	0.559	0.994	CD11c on myeloid Dendritic Cell	blood protein measurement
SZ	GCST90002088	147	5e-08	-0.029 (0.042)	0.97 [0.89-1.05]	0.143	0.111	0.004	0.765	0.493	0.994	CD11c on CD62L+ myeloid Dendritic Cell	blood protein measurement
SZ	GCST90002089	147	5e-08	0.034 (0.041)	1.03 [0.95-1.12]	0.793	-0.107	0.002	0.894	0.409	0.994	CD11c on monocyte	blood protein measurement
SZ	GCST90002090	147	5e-08	0.091 (0.041)	1.10 [1.01-1.19]	0.93	-0.201	-0.006	0.649	0.028	0.758	CD11c on granulocyte	blood protein measurement
SZ	GCST90002091	147	5e-08	0.075 (0.057)	1.08 [0.96-1.20]	0.164	0.102	-0.01	0.545	0.188	0.994	CD11b on CD14+ monocyte	blood protein measurement
SZ	GCST90002092	146	5e-08	0.087 (0.060)	1.09 [0.97-1.23]	0.462	0.0067	0.002	0.908	0.149	0.994	CD11b on Granulocytic Myeloid-Derived Suppressor Cells	blood protein measurement
SZ	GCST90002093	147	5e-08	-0.014 (0.054)	0.99 [0.89-1.10]	0.728	-0.08	0.023	0.159	0.79	0.994	CD11b on CD66b++ myeloid cell	blood protein measurement
SZ	GCST90002094	147	5e-08	0.052 (0.054)	1.05 [0.95-1.17]	0.49	-0.00168	-0.017	0.281	0.341	0.994	CD11b on Monocytic Myeloid-Derived Suppressor Cells	blood protein measurement
SZ	GCST90002095	146	5e-08	0.008 (0.057)	1.01 [0.90-1.13]	0.277	0.062	0.005	0.78	0.892	0.994	CD11b on CD33dim HLA DR-	blood protein measurement
SZ	GCST90002096	146	5e-08	0.033 (0.062)	1.03 [0.92-1.17]	0.019	0.205	0.006	0.73	0.595	0.994	CD11b on basophil	blood protein measurement
SZ	GCST90002097	147	5e-08	0.040 (0.056)	1.04 [0.93-1.16]	0.169	0.1	0.013	0.447	0.469	0.994	CD11b on CD33+ HLA DR+ CD14dim	blood protein measurement
SZ	GCST90002098	147	5e-08	-0.033 (0.038)	0.97 [0.90-1.04]	0.954	-0.233	0.001	0.918	0.384	0.994	CD45RA on naive CD4+ T cell	blood protein measurement
SZ	GCST90002099	147	5e-08	-0.018 (0.044)	0.98 [0.90-1.07]	0.035	0.182	-0.021	0.107	0.692	0.994	CD4RA on Terminally Differentiated CD4+ T cell	blood protein measurement
SZ	GCST90002100	147	5e-08	-0.020 (0.040)	0.98 [0.91-1.06]	0.415	0.02	0.004	0.747	0.616	0.994	CD45RA on naive CD8+ T cell	blood protein measurement
SZ	GCST90002101	147	5e-08	-0.035 (0.044)	0.97 [0.89-1.05]	0.047	0.169	-0.008	0.538	0.425	0.994	CD45RA on Terminally Differentiated CD8+ T cell	blood protein measurement
SZ	GCST90002102	147	5e-08	0.014 (0.038)	1.01 [0.94-1.09]	0.766	-0.095	-0.009	0.438	0.714	0.994	CD45RA on resting CD4 regulatory T cell	blood protein measurement
SZ	GCST90002103	147	5e-08	-0.006 (0.041)	0.99 [0.92-1.08]	0.631	-0.045	0.011	0.36	0.884	0.994	CD45RA on CD39+ resting CD4 regulatory T cell	blood protein measurement
SZ	GCST90002104	147	5e-08	0.036 (0.041)	1.04 [0.96-1.12]	0.77	-0.097	0.008	0.516	0.385	0.994	HLA DR on myeloid Dendritic Cell	blood protein measurement
SZ	GCST90002105	147	5e-08	0.013 (0.040)	1.01 [0.94-1.10]	0.85	-0.137	-0.011	0.339	0.75	0.994	HLA DR on plasmacytoid Dendritic Cell	blood protein measurement
SZ	GCST90002106	147	5e-08	0.009 (0.041)	1.01 [0.93-1.09]	0.713	-0.074	-0.013	0.298	0.823	0.994	HLA DR on Dendritic Cell	blood protein measurement
SZ	GCST90002107	147	5e-08	0.044 (0.053)	1.04 [0.94-1.16]	0.312	0.051	-0.023	0.143	0.406	0.994	HLA DR on Hematopoietic Stem Cell	blood protein measurement
SZ	GCST90002108	147	5e-08	-0.003 (0.054)	1.00 [0.90-1.11]	0.967	-0.257	0.006	0.707	0.954	0.994	HLA DR on CD33+ HLA DR+ CD14-	blood protein measurement
SZ	GCST90002109	147	5e-08	0.018 (0.054)	1.02 [0.92-1.13]	0.927	-0.197	0.005	0.755	0.734	0.994	HLA DR on CD33+ HLA DR+ CD14dim	blood protein measurement
SZ	GCST90002110	147	5e-08	0.025 (0.054)	1.03 [0.92-1.14]	0.736	-0.083	0.024	0.136	0.636	0.994	HLA DR on CD33dim HLA DR+ CD11b+	blood protein measurement
SZ	GCST90002111	147	5e-08	0.025 (0.053)	1.03 [0.92-1.14]	0.856	-0.141	0.016	0.307	0.635	0.994	HLA DR on CD33dim HLA DR+ CD11b-	blood protein measurement
SZ	GCST90002112	147	5e-08	0.066 (0.056)	1.07 [0.96-1.19]	0.23	0.078	0.011	0.49	0.238	0.994	HLA DR on CD33- HLA DR+	blood protein measurement
SZ	GCST90002113	147	5e-08	-0.065 (0.038)	0.94 [0.87-1.01]	0.881	-0.157	-0.011	0.347	0.092	0.967	HLA DR on HLA DR+ T cell	blood protein measurement
SZ	GCST90002114	147	5e-08	0.025 (0.040)	1.02 [0.95-1.11]	0.221	0.081	-0.006	0.59	0.537	0.994	HLA DR on HLA DR+ CD4+ T cell	blood protein measurement
SZ	GCST90002115	147	5e-08	-0.108 (0.039)	0.90 [0.83-0.97]	0.27	0.064	-0.009	0.423	0.00568	0.698	HLA DR on HLA DR+ CD8+ T cell	blood protein measurement
SZ	GCST90002116	147	5e-08	-0.031 (0.040)	0.97 [0.90-1.05]	0.649	-0.051	-0.009	0.441	0.429	0.994	HLA DR on B cell	blood protein measurement
SZ	GCST90002117	147	5e-08	-0.036 (0.040)	0.97 [0.89-1.04]	0.494	-0.00285	0.015	0.216	0.379	0.994	HLA DR on HLA DR+ Natural Killer	blood protein measurement
SZ	GCST90002118	147	5e-08	0.038 (0.040)	1.04 [0.96-1.12]	0.762	-0.094	0.01	0.386	0.343	0.994	CD8 on CD28+ CD45RA- CD8+ T cell	blood protein measurement
SZ	GCST90002119	147	5e-08	-0.000 (0.040)	1.00 [0.92-1.08]	0.509	-0.00733	0.011	0.348	0.991	0.996	CD8 on CD28+ CD45RA+ CD8+ T cell	blood protein measurement
SZ	GCST90002120	147	5e-08	0.052 (0.041)	1.05 [0.97-1.14]	0.603	-0.036	0.009	0.478	0.196	0.994	CD8 on CD28- CD8+ T cell	blood protein measurement
SZ	GCST90002121	147	5e-08	0.021 (0.040)	1.02 [0.94-1.10]	0.884	-0.16	0.008	0.512	0.605	0.994	CD8 on CD39+ CD8+ T cell	blood protein measurement
