# Supplementary material for: The causal relationship between immune cell traits and schizophrenia: a Mendelian randomization analysis
Source: Front Immunol. 2024 Sep 27;15:1452214. doi: 10.3389/fimmu.2024.1452214 (PMC11466782; doi:10.3389/fimmu.2024.1452214)
Supplement: Supplementary file 3 [file Table3.xlsx]

## Sheet: tsmr_SZ_bloodCell15_res
Supplementary Table 3. Summary results of MR analysis for schizophrenia on blood cell traits
Exposure	Outcome	Method	N_IV	b (se)	OR [95%CI]	Q	Q_P	I2	Egger_intercept	P_pleiotropy	P	FDR
SZ	BAS	IVW	148	0.008 (0.005)	1.01 [1.00-1.02]	494	4.65e-39	0.702	NA	NA	0.119	0.179
SZ	BAS	WM	148	0.001 (0.005)	1.00 [0.99-1.01]	NA	NA	NA	NA	NA	0.829
SZ	BAS	MR-Egger	148	0.076 (0.020)	1.08 [1.04-1.12]	456	1.23e-33	0.678	-0.005	0.000698	0.000245
SZ	EOS	IVW	148	0.011 (0.008)	1.01 [1.00-1.03]	1170	1.08e-159	0.875	NA	NA	0.167	0.228
SZ	EOS	WM	148	-0.003 (0.005)	1.00 [0.99-1.01]	NA	NA	NA	NA	NA	0.495
SZ	EOS	MR-Egger	148	0.083 (0.031)	1.09 [1.02-1.15]	1130	1.76e-151	0.87	-0.005	0.016	0.00765
SZ	HCT	IVW	148	0.021 (0.008)	1.02 [1.01-1.04]	1360	2.55e-196	0.892	NA	NA	0.00971	0.029
SZ	HCT	WM	148	0.009 (0.005)	1.01 [1.00-1.02]	NA	NA	NA	NA	NA	0.065
SZ	HCT	MR-Egger	148	0.172 (0.029)	1.19 [1.12-1.26]	1140	2.83e-153	0.871	-0.01	2.76e-07	2.11e-08
SZ	HGB	IVW	148	0.021 (0.008)	1.02 [1.01-1.04]	1380	2.08e-199	0.894	NA	NA	0.0078	0.029
SZ	HGB	WM	148	0.010 (0.005)	1.01 [1.00-1.02]	NA	NA	NA	NA	NA	0.04
SZ	HGB	MR-Egger	148	0.172 (0.029)	1.19 [1.12-1.26]	1150	2.89e-156	0.873	-0.01	3.25e-07	2.26e-08
SZ	LYM	IVW	148	0.027 (0.008)	1.03 [1.01-1.04]	1340	1.93e-192	0.891	NA	NA	0.000922	0.00691
SZ	LYM	WM	148	0.013 (0.005)	1.01 [1.00-1.02]	NA	NA	NA	NA	NA	0.0073
SZ	LYM	MR-Egger	148	0.157 (0.030)	1.17 [1.10-1.24]	1180	7.83e-162	0.876	-0.009	1.59e-05	6.3e-07
SZ	MCH	IVW	148	0.018 (0.007)	1.02 [1.00-1.03]	1060	1.59e-137	0.861	NA	NA	0.012	0.031
SZ	MCH	WM	148	0.016 (0.005)	1.02 [1.01-1.03]	NA	NA	NA	NA	NA	0.000737
SZ	MCH	MR-Egger	148	0.056 (0.029)	1.06 [1.00-1.12]	1040	1.56e-135	0.859	-0.003	0.181	0.055
SZ	MCHC	IVW	148	0.003 (0.005)	1.00 [0.99-1.01]	433	6.32e-30	0.66	NA	NA	0.487	0.562
SZ	MCHC	WM	148	-0.002 (0.005)	1.00 [0.99-1.01]	NA	NA	NA	NA	NA	0.702
SZ	MCHC	MR-Egger	148	0.023 (0.019)	1.02 [0.99-1.06]	429	1.15e-29	0.658	-0.001	0.282	0.224
SZ	MCV	IVW	148	0.017 (0.007)	1.02 [1.00-1.03]	1130	1.64e-150	0.869	NA	NA	0.015	0.033
SZ	MCV	WM	148	0.021 (0.005)	1.02 [1.01-1.03]	NA	NA	NA	NA	NA	5.62e-06
SZ	MCV	MR-Egger	148	0.060 (0.028)	1.06 [1.00-1.12]	1110	1.77e-147	0.867	-0.003	0.122	0.035
SZ	MON	IVW	148	0.017 (0.007)	1.02 [1.00-1.03]	1060	2.75e-137	0.861	NA	NA	0.018	0.034
SZ	MON	WM	148	0.002 (0.005)	1.00 [0.99-1.01]	NA	NA	NA	NA	NA	0.616
SZ	MON	MR-Egger	148	0.116 (0.027)	1.12 [1.07-1.18]	959	9.28e-120	0.847	-0.007	0.000189	2.74e-05
SZ	MPV	IVW	148	0.003 (0.007)	1.00 [0.99-1.02]	1060	1.98e-138	0.862	NA	NA	0.673	0.673
SZ	MPV	WM	148	0.003 (0.005)	1.00 [0.99-1.01]	NA	NA	NA	NA	NA	0.502
SZ	MPV	MR-Egger	148	-0.005 (0.029)	0.99 [0.94-1.05]	1060	9.74e-139	0.862	0.001	0.763	0.853
SZ	NEU	IVW	148	0.015 (0.007)	1.02 [1.00-1.03]	1090	1.2e-143	0.865	NA	NA	0.04	0.066
SZ	NEU	WM	148	0.010 (0.005)	1.01 [1.00-1.02]	NA	NA	NA	NA	NA	0.034
SZ	NEU	MR-Egger	148	0.099 (0.029)	1.10 [1.04-1.17]	1030	6e-132	0.857	-0.006	0.00285	0.000684
SZ	PLT	IVW	148	-0.005 (0.008)	1.00 [0.98-1.01]	1410	5.34e-206	0.896	NA	NA	0.552	0.592
SZ	PLT	WM	148	-0.004 (0.004)	1.00 [0.99-1.00]	NA	NA	NA	NA	NA	0.325
SZ	PLT	MR-Egger	148	-0.025 (0.032)	0.98 [0.92-1.04]	1410	1.1e-205	0.896	0.001	0.514	0.435
SZ	RBC	IVW	148	0.009 (0.009)	1.01 [0.99-1.03]	1600	1.27e-241	0.908	NA	NA	0.294	0.367
SZ	RBC	WM	148	-0.003 (0.005)	1.00 [0.99-1.01]	NA	NA	NA	NA	NA	0.592
SZ	RBC	MR-Egger	148	0.122 (0.033)	1.13 [1.06-1.20]	1470	2.29e-217	0.9	-0.008	0.000545	0.000308
SZ	RDW	IVW	148	-0.026 (0.008)	0.97 [0.96-0.99]	1230	1.98e-169	0.88	NA	NA	0.000819	0.00691
SZ	RDW	WM	148	-0.008 (0.005)	0.99 [0.98-1.00]	NA	NA	NA	NA	NA	0.071
SZ	RDW	MR-Egger	148	-0.095 (0.030)	0.91 [0.86-0.96]	1180	3.35e-161	0.875	0.005	0.019	0.00195
SZ	WBC	IVW	148	0.024 (0.009)	1.02 [1.01-1.04]	1560	1.55e-234	0.906	NA	NA	0.00418	0.021
SZ	WBC	WM	148	0.016 (0.005)	1.02 [1.01-1.03]	NA	NA	NA	NA	NA	0.000718
SZ	WBC	MR-Egger	148	0.149 (0.032)	1.16 [1.09-1.24]	1400	1.74e-204	0.895	-0.008	9.09e-05	7.19e-06
Note: SZ:schizophrenia; BAS:Basophil count, EOS: Eosinophil count; LYM: Lymphocyte count; MON: Monocyte count;NEU: Neutrophil count; WBC: Total white blood cell count
