# Supplementary material for: The causal relationship between immune cell traits and schizophrenia: a Mendelian randomization analysis
Source: Front Immunol. 2024 Sep 27;15:1452214. doi: 10.3389/fimmu.2024.1452214 (PMC11466782; doi:10.3389/fimmu.2024.1452214)
Supplement: Supplementary file 4 [file Table4.xlsx]

## Sheet: tsmr_bloodCell15_SZ_res
Supplementary Figure 5. Summary results of MR analysis for blood cell traits on schizophrenia
Exposure	Outcome	Method	N_IV	b (se)	OR [95%CI]	Q	Q_P	I2	Egger_intercept	P_pleiotropy	P	FDR
BAS	SZ	IVW	194	0.105 (0.055)	1.11 [1.00-1.24]	569	9.17e-39	0.661	NA	NA	0.053	0.269
BAS	SZ	WM	194	0.072 (0.055)	1.07 [0.96-1.20]	NA	NA	NA	NA	NA	0.19
BAS	SZ	MR-Egger	194	0.047 (0.108)	1.05 [0.85-1.30]	568	7.82e-39	0.66	0.002	0.532	0.665
EOS	SZ	IVW	427	0.033 (0.031)	1.03 [0.97-1.10]	1050	4.3e-54	0.593	NA	NA	0.281	0.602
EOS	SZ	WM	427	0.028 (0.034)	1.03 [0.96-1.10]	NA	NA	NA	NA	NA	0.422
EOS	SZ	MR-Egger	427	0.019 (0.062)	1.02 [0.90-1.15]	1050	2.87e-54	0.593	0	0.798	0.758
HCT	SZ	IVW	441	0.065 (0.040)	1.07 [0.99-1.15]	1400	9.82e-101	0.686	NA	NA	0.103	0.29
HCT	SZ	WM	441	0.047 (0.044)	1.05 [0.96-1.14]	NA	NA	NA	NA	NA	0.278
HCT	SZ	MR-Egger	441	0.005 (0.081)	1.00 [0.86-1.18]	1400	1.23e-100	0.686	0.002	0.393	0.953
HGB	SZ	IVW	453	0.065 (0.042)	1.07 [0.98-1.16]	1490	7.04e-111	0.697	NA	NA	0.116	0.29
HGB	SZ	WM	453	0.056 (0.047)	1.06 [0.96-1.16]	NA	NA	NA	NA	NA	0.235
HGB	SZ	MR-Egger	453	-0.044 (0.086)	0.96 [0.81-1.13]	1480	4.42e-110	0.695	0.003	0.146	0.608
LYM	SZ	IVW	485	0.082 (0.035)	1.08 [1.01-1.16]	1410	4.52e-91	0.656	NA	NA	0.019	0.269
LYM	SZ	WM	485	0.084 (0.037)	1.09 [1.01-1.17]	NA	NA	NA	NA	NA	0.024
LYM	SZ	MR-Egger	485	0.163 (0.072)	1.18 [1.02-1.36]	1400	1.25e-90	0.655	-0.002	0.204	0.025
MCH	SZ	IVW	484	0.018 (0.026)	1.02 [0.97-1.07]	1410	1.32e-91	0.658	NA	NA	0.504	0.688
MCH	SZ	WM	484	-0.003 (0.027)	1.00 [0.95-1.05]	NA	NA	NA	NA	NA	0.911
MCH	SZ	MR-Egger	484	-0.023 (0.046)	0.98 [0.89-1.07]	1410	2.31e-91	0.657	0.002	0.286	0.62
MCHC	SZ	IVW	228	-0.024 (0.042)	0.98 [0.90-1.06]	573	8.47e-32	0.604	NA	NA	0.574	0.717
MCHC	SZ	WM	228	-0.015 (0.051)	0.98 [0.89-1.09]	NA	NA	NA	NA	NA	0.765
MCHC	SZ	MR-Egger	228	0.000 (0.076)	1.00 [0.86-1.16]	572	5.93e-32	0.603	-0.001	0.704	0.998
MCV	SZ	IVW	525	0.001 (0.025)	1.00 [0.95-1.05]	1370	7.67e-77	0.617	NA	NA	0.964	0.964
MCV	SZ	WM	525	-0.009 (0.027)	0.99 [0.94-1.04]	NA	NA	NA	NA	NA	0.747
MCV	SZ	MR-Egger	525	-0.032 (0.044)	0.97 [0.89-1.06]	1370	9.32e-77	0.617	0.001	0.361	0.466
MON	SZ	IVW	505	0.026 (0.028)	1.03 [0.97-1.08]	1390	2.76e-83	0.636	NA	NA	0.35	0.603
MON	SZ	WM	505	0.041 (0.031)	1.04 [0.98-1.11]	NA	NA	NA	NA	NA	0.181
MON	SZ	MR-Egger	505	0.106 (0.048)	1.11 [1.01-1.22]	1370	5.9e-82	0.633	-0.003	0.043	0.029
MPV	SZ	IVW	505	-0.003 (0.022)	1.00 [0.96-1.04]	1190	5.44e-57	0.575	NA	NA	0.897	0.964
MPV	SZ	WM	505	0.009 (0.024)	1.01 [0.96-1.06]	NA	NA	NA	NA	NA	0.715
MPV	SZ	MR-Egger	505	0.077 (0.037)	1.08 [1.00-1.16]	1170	4.28e-55	0.569	-0.003	0.00771	0.038
NEU	SZ	IVW	416	0.035 (0.038)	1.04 [0.96-1.12]	1230	1.32e-81	0.663	NA	NA	0.362	0.603
NEU	SZ	WM	416	0.005 (0.043)	1.00 [0.92-1.09]	NA	NA	NA	NA	NA	0.908
NEU	SZ	MR-Egger	416	0.098 (0.081)	1.10 [0.94-1.29]	1230	1.66e-81	0.662	-0.002	0.376	0.227
PLT	SZ	IVW	587	0.002 (0.026)	1.00 [0.95-1.05]	1530	3.78e-85	0.616	NA	NA	0.938	0.964
PLT	SZ	WM	587	-0.015 (0.029)	0.99 [0.93-1.04]	NA	NA	NA	NA	NA	0.618
PLT	SZ	MR-Egger	587	-0.058 (0.047)	0.94 [0.86-1.03]	1520	1.54e-84	0.615	0.002	0.126	0.214
RBC	SZ	IVW	515	0.055 (0.033)	1.06 [0.99-1.13]	1570	4.17e-107	0.672	NA	NA	0.098	0.29
RBC	SZ	WM	515	0.055 (0.034)	1.06 [0.99-1.13]	NA	NA	NA	NA	NA	0.106
RBC	SZ	MR-Egger	515	0.000 (0.066)	1.00 [0.88-1.14]	1570	6.15e-107	0.672	0.002	0.338	0.999
RDW	SZ	IVW	436	-0.060 (0.031)	0.94 [0.89-1.00]	1300	1.56e-87	0.666	NA	NA	0.054	0.269
RDW	SZ	WM	436	-0.040 (0.032)	0.96 [0.90-1.02]	NA	NA	NA	NA	NA	0.217
RDW	SZ	MR-Egger	436	0.001 (0.056)	1.00 [0.90-1.12]	1300	4.83e-87	0.665	-0.002	0.195	0.988
WBC	SZ	IVW	485	0.026 (0.036)	1.03 [0.96-1.10]	1470	3.65e-100	0.671	NA	NA	0.48	0.688
WBC	SZ	WM	485	0.001 (0.037)	1.00 [0.93-1.08]	NA	NA	NA	NA	NA	0.988
WBC	SZ	MR-Egger	485	0.141 (0.078)	1.15 [0.99-1.34]	1460	3.59e-99	0.669	-0.003	0.095	0.071
Note: SZ:schizophrenia; BAS:Basophil count, EOS: Eosinophil count; LYM: Lymphocyte count; MON: Monocyte count;NEU: Neutrophil count; WBC: Total white blood cell count
